# Supplementary material for: Transcriptional profiles of Microcystis reveal gene expression shifts that promote bloom persistence in in situ mesocosms
Source: Microbiol Spectr. 2024 Nov 18;13(1):e01369-24. doi: 10.1128/spectrum.01369-24 (PMC11705957; doi:10.1128/spectrum.01369-24)
Supplement: Data S1 — Differential gene expression in urea treatment depicted in Figure 4. [file spectrum.01369-24-s0001.xlsx]

## Sheet: Figure 5 Urea T24
Gene_ID	Gene description	KEGG orthology	Pathway	KEGG gene	log2 fold change	p value	q value
VL20_RS16585	phycocyanin subunit beta	K02285	Antenna proteins	cpcB	4.60708	1.20464e-17	5.09746e-15
VL20_RS16590	phycocyanin subunit alpha	K02284	Antenna proteins	cpcA	4.65071	2.33757e-12	2.8635e-10
VL20_RS16595	photosystem I reaction center subunit XII	K02286	Antenna proteins	cpcC	4.39854	5.72689e-15	1.21168e-12
VL20_RS01955	photosystem I reaction center subunit XII	K02094	Antenna proteins	apcC	2.40884	1.00829e-10	7.70359e-09
VL20_RS01960	allophycocyanin subunit beta	K02093	Antenna proteins	apcB	2.52273	7.41288e-11	6.17731e-09
VL20_RS01965	allophycocyanin subunit alpha	K02092	Antenna proteins	apcA	2.74595	1.34904e-07	4.30748e-06
VL20_RS11395	photosystem I reaction center subunit X	K02096	Antenna proteins	apcE	2.19264	7.63267e-13	1.13479e-10
VL20_RS21895	class II fructose-bisphosphatase	K11532	Carbon metabolism and transport		2.55644	9.94959e-11	7.70359e-09
VL20_RS10625	phosphoglycerate kinase	K00927	Carbon metabolism and transport		2.52701	1.39591e-10	1.02385e-08
VL20_RS14125	EutN/CcmL family microcompartment protein	K08697	Carbon metabolism and transport	ccmL	2.36977	7.06577e-05	0.000885394
VL20_RS14120	carbon dioxide concentrating mechanism protein CcmM	K08698	Carbon metabolism and transport	ccmM	2.28043	6.56529e-05	0.000830246
VL20_RS14115	carbon dioxide concentrating mechanism protein	K08699	Carbon metabolism and transport	ccmN	2.31118	1.407e-07	4.39768e-06
VL20_RS14135	BMC domain-containing protein	K08696	Carbon metabolism and transport	ccmK	2.32266	5.61476e-09	3.16306e-07
VL20_RS18710	ABC transporter substrate-binding protein	K11950	Carbon metabolism and transport	cmpA	3.18945	1.28355e-16	3.5304e-14
VL20_RS18720	ABC transporter substrate-binding protein	K11952	Carbon metabolism and transport	cmpC	2.34663	3.12623e-08	1.38034e-06
VL20_RS18725	ATP-binding cassette domain-containing protein	K11953 K15579	Carbon metabolism and transport	cmpD	2.41126	7.30131e-09	3.89947e-07
VL20_RS18715	nitrate ABC transporter permease	K11951	Carbon metabolism and transport	cmpB	2.87323	1.05239e-06	2.39224e-05
VL20_RS29985	type I-D CRISPR-associated protein Cas5/Csc1	K19120	CRISPR genes	cas5	3.29059	0.00133145	0.0097726
VL20_RS13755	SDR family NAD(P)-dependent oxidoreductase	K00059	Fatty acid and lipid metabolism	fabG	-2.14546	1.08235e-13	1.92064e-11
VL20_RS21365	glucose-1-phosphate adenylyltransferase	K00975	Glycogen metabolism	glgC	2.1028	3.42681e-09	2.00541e-07
VL20_RS21820	Rieske 2Fe-2S domain-containing protein	K02636	Photosynthesis	petC	3.00363	0.00384071	0.022193
VL20_RS10640	photosystem I reaction center subunit VIII	K02696	Photosynthesis	psaI	2.301	4.39773e-11	3.96589e-09
VL20_RS17465	photosystem I reaction center subunit PsaK	K02698	Photosynthesis	psaK	3.10922	7.16119e-07	1.72025e-05
VL20_RS13925	photosystem I reaction center subunit IX	K02697	Photosynthesis	psaJ	2.12418	1.04157e-12	1.46914e-10
VL20_RS13920	photosystem I reaction center subunit III	K02694	Photosynthesis	psaF	2.10129	9.42087e-12	1.01616e-09
VL20_RS16350	photosystem I reaction center subunit II	K02692	Photosynthesis	psaD	2.3855	3.84545e-18	1.76282e-15
VL20_RS10635	photosystem I reaction center protein subunit XI	K02699	Photosynthesis	psaL	2.08172	2.38356e-14	4.68285e-12
VL20_RS14030	photosystem I core protein PsaA	K02689	Photosynthesis	psaA	2.38032	1.5664e-21	8.61678e-19
VL20_RS12190	F0F1 ATP synthase subunit gamma	K02115	Photosynthesis	atpG	2.77535	1.27895e-07	4.13855e-06
VL20_RS25390	F0F1 ATP synthase subunit epsilon	K02114	Photosynthesis	atpE	2.07872	6.534e-09	3.52439e-07
VL20_RS12180	F0F1 ATP synthase subunit delta	K02113	Photosynthesis	atpD	2.86969	2.35079e-07	6.9901e-06
VL20_RS25385	F0F1 ATP synthase subunit beta	K02112	Photosynthesis	atpB	2.14965	1.61017e-09	1.00654e-07
VL20_RS12170	F0F1 ATP synthase subunit B	K02109	Photosynthesis	atpB	3.06491	5.50147e-08	2.19301e-06
VL20_RS12175	F0F1 ATP synthase subunit B	K02109	Photosynthesis	atpB	3.00842	5.92907e-08	2.31318e-06
VL20_RS12185	F0F1 ATP synthase subunit alpha	K02111	Photosynthesis	atpA	2.84663	6.45758e-08	2.43309e-06
VL20_RS12160	F0F1 ATP synthase subunit A	K02108	Photosynthesis	atpA	2.58513	3.25506e-07	9.08939e-06
VL20_RS01340	c-type cytochrome	K08906	Photosynthesis	petJ	3.45384	8.22361e-08	2.97619e-06
VL20_RS12155	ATP synthase subunit I	K02116	Photosynthesis	atpI	2.81134	1.06857e-07	3.60626e-06
VL20_RS12165	ATP synthase F0 subunit C	K02110	Photosynthesis	atpC	3.0057	5.34015e-08	2.15461e-06
VL20_RS13720	magnesium chelatase subunit H	K03403	Porphyrin metabolism	chlH	2.16135	1.63974e-15	3.98623e-13
VL20_RS16975	heme oxygenase (biliverdin-producing)	K21480	Porphyrin metabolism	HO	2.33436	4.77396e-12	5.58756e-10
VL20_RS12095	geranylgeranyl reductase	K10960	Porphyrin metabolism	chlB	2.20132	1.77325e-16	4.64506e-14
VL20_RS03535	ferredoxin:protochlorophyllide reductase (ATP-dependent) subunit B	K04039	Porphyrin metabolism	chlB	2.26986	4.26305e-15	9.77128e-13
VL20_RS10670	50S ribosomal protein L7/L12	K02935	Ribosomes	rplL	2.51711	5.96793e-06	0.000104553
VL20_RS03975	50S ribosomal protein L5	K02931	Ribosomes	rplE	2.06896	6.90828e-08	2.56773e-06
VL20_RS03955	50S ribosomal protein L29	K02904	Ribosomes	rpmC	2.132	9.19397e-08	3.2214e-06
VL20_RS03950	50S ribosomal protein L16	K02878	Ribosomes	rplP	2.06873	8.55292e-08	3.05517e-06
VL20_RS03965	50S ribosomal protein L14	K02874	Ribosomes	rplN	2.02533	2.38326e-07	7.03835e-06
VL20_RS10665	50S ribosomal protein L10	K02864	Ribosomes	rplJ	2.64578	1.9455e-06	4.03107e-05
VL20_RS03960	30S ribosomal protein S17	K02961	Ribosomes	rpsQ	2.08571	1.37703e-07	4.33218e-06
VL20_RS16740	phosphate ABC transporter ATP-binding protein	K02036	Phosphate transport	pstB	3.02903	7.82379e-69	2.15193e-65
VL20_RS16755	PstS family phosphate ABC transporter substrate-binding protein	K02040	Phosphate transport	PstS	3.76758	1.36987e-50	1.88391e-47
VL20_RS16735	PstS family phosphate ABC transporter substrate-binding protein	K02040	Phosphate transport	PstS	2.41216	6.14702e-26	4.22684e-23
VL20_RS16785	phosphate ABC transporter substrate-binding protein PstS	K02040	Phosphate transport	PstS	2.41969	6.8625e-69	2.15193e-65
VL20_RS16750	phosphate ABC transporter permease subunit PstC	K02037	Phosphate transport	pstC	3.37183	1.47496e-55	2.70458e-52
VL20_RS16745	phosphate ABC transporter permease PstA	K02038	Phosphate transport	pstA	3.49148	1.67209e-47	1.83963e-44

## Sheet: Urea T24 other
Gene_ID	Gene description	KEGG orthology	KEGG gene	log2 fold change	p value	q value
VL20_RS12885	fatty acid desaturase	K10255 K10257	desA	2.0697	1.95389e-06	4.03107e-05
VL20_RS31895	SH3 domain-containing protein			-2.41994	0.0039063	0.0224776
VL20_RS01555	peptidase C14			-4.011	0.00303166	0.0183467
VL20_RS22265	NAD(P)-dependent oxidoreductase			2.03697	0.000124885	0.00141648
VL20_RS16270	hypothetical protein			4.68735	2.32639e-07	6.97681e-06
VL20_RS31870	hypothetical protein			2.66887	7.52371e-11	6.17731e-09
VL20_RS19170	hypothetical protein			2.57326	8.47229e-11	6.85383e-09
VL20_RS31905	hypothetical protein			2.40003	0.00038696	0.00363855
VL20_RS31505	hypothetical protein			2.28835	0.00884596	0.0415202
VL20_RS31550	hypothetical protein			2.02748	5.39541e-10	3.75698e-08
VL20_RS03480	hypothetical protein			-2.12649	0.006212	0.0319366
VL20_RS08275	hypothetical protein			-2.19951	0.00869147	0.0409347
VL20_RS22955	hypothetical protein			-4.82615	0.00944306	0.0439106
VL20_RS22025	DnaJ domain-containing protein			2.02435	0.00307079	0.0185631
VL20_RS16265	ATP-binding protein			4.19099	1.84474e-06	3.87325e-05
VL20_RS21955	AAA family ATPase			2.09328	0.00644775	0.0327955
VL20_RS23175	5S ribosomal RNA			2.54839	0.00470349	0.0260563

## Sheet: Figure 5 Urea T48
VL20_RS16590	phycocyanin subunit alpha	K02284	Antenna Proteins	cpcA		5.49758	3.26e-49	5e-47
VL20_RS16595	photosystem I reaction center subunit XII	K02286	Antenna Proteins	cpcC		5.29217	1.66e-43	2.04e-41
VL20_RS16585	phycocyanin subunit beta	K02285	Antenna Proteins	cpcB		5.1525	2.05e-67	8.72e-65
VL20_RS01965	allophycocyanin subunit alpha	K02092	Antenna Proteins	apaA		3.50611	2.81e-44	3.7e-42
VL20_RS01960	allophycocyanin subunit beta	K02093	Antenna Proteins	apcB		3.41191	4.66e-40	4.69e-38
VL20_RS01955	photosystem I reaction center subunit XII	K02094	Antenna Proteins	apacC		3.00726	1.21e-41	1.37e-39
VL20_RS11395	photosystem I reaction center subunit X	K02096	Antenna Proteins	apcE		2.41694	2.73e-35	1.96e-33
VL20_RS14330	hypothetical protein	K02290	Antenna Proteins	cpcG		2.02805	6.85e-23	2.43e-21
VL20_RS20625	allophycocyanin subunit beta	K02097	Antenna Proteins	apcF		2.01594	1.11e-33	7.03e-32
VL20_RS19285	3-phosphoshikimate 1-carboxyvinyltransferase	K00800	Biosynthesis of amino acids	aroA		2.05354	2.09e-39	1.96e-37
VL20_RS14940	NAD(P)H-quinone oxidoreductase subunit 4	K00342 K05575	Biosynthesis of amino acids	aroB		2.91748	1.9e-11	2.88e-10
VL20_RS20420	sedoheptulose 7-phosphate cyclase	K01735	Biosynthesis of amino acids	aroB		2.95873	2.02e-63	6.97e-61
VL20_RS23475	phosphoketolase family protein	K01621	Carbon metabolism and transport	xfp		2.58404	3.33e-62	1.02e-59
VL20_RS10625	phosphoglycerate kinase	K00927	Carbon metabolism and transport	pgk		2.77237	3.05e-36	2.44e-34
VL20_RS21895	class II fructose-bisphosphatase	K11532	Carbon metabolism and transport	glpX-SEBP		2.62008	1.19e-22	4.12e-21
VL20_RS05250	L-lactate dehydrogenase	K00016	Carbon metabolism and transport	ldh		2.69661	1.25e-61	3.63e-59
VL20_RS17025	nitrate ABC transporter permease	K11951	Carbon metabolism and transport	cmpB		-3.31024	1.39e-06	1.11e-05
VL20_RS18710	ABC transporter substrate-binding protein	K11950	Carbon metabolism and transport	cmpA		3.46788	4.63e-36	3.6e-34
VL20_RS18720	ABC transporter substrate-binding protein	K11952	Carbon metabolism and transport	cmpC		2.78446	2.67e-08	2.76e-07
VL20_RS18725	ATP-binding cassette domain-containing protein	K11953 K15579	Carbon metabolism and transport	cmpD		2.62895	6.85e-07	5.82e-06
VL20_RS19385	carbonic anhydrase	K01673	Carbon metabolism and transport	cynT		2.11847	2.14e-30	1.11e-28
VL20_RS05410	glycogen/starch/alpha-glucan phosphorylase	K00688	Glycogen metabolism	glgP		2.37492	1.34e-42	1.61e-40
VL20_RS21365	glucose-1-phosphate adenylyltransferase	K00975	Glycogen metabolism	glgC		2.32023	2.02e-34	1.38e-32
VL20_RS01725	phosphatidate cytidylyltransferase	K00981	Fatty acid and lipid metabolism	csdA		-2.11083	6.33e-53	1.25e-50
VL20_RS09655	hypothetical protein	K01126	Fatty acid and lipid metabolism	glpQ		4.35358	1.36e-06	1.09e-05
VL20_RS00945	Glu/Leu/Phe/Val dehydrogenase	K00262	Nitrogen metabolism	glycamate dehydrogenase		2.08026	1.52e-14	3.13e-13
VL20_RS00495	glutamine synthetase	K01915	Nitrogen metabolism	glnA		-2.21366	7.93e-08	7.72e-07
VL20_RS16795	ferredoxin--nitrite reductase	K00366	Nitrogen metabolism	nirA		-2.6738	0.00221147	0.00912148
VL20_RS17020	ABC transporter substrate-binding protein	K15576	Nitrogen metabolism	nrtA		-3.2033	3.82e-06	2.86e-05
VL20_RS11565	ammonium transporter	K03320	Nitrogen metabolism	amt		-2.25752	1.1e-05	7.57e-05
VL20_RS11560	ammonium transporter	K03320	Nitrogen metabolism	amt		-2.2602	2.85e-07	2.58e-06
VL20_RS18715	nitrate ABC transporter permease	K11951	Nitrogen metabolism	nitrate		3.1482	6.92e-15	1.45e-13
VL20_RS05620	branched-chain amino acid ABC transporter permease	K11960	Nitrogen metabolism	urtB		-2.0251	3.2e-14	6.38e-13
VL20_RS05615	urea ABC transporter permease subunit UrtC	K11961	Nitrogen metabolism	urtC		-2.27482	2.33e-13	4.26e-12
VL20_RS13815	inorganic diphosphatase	K01507	Oxidative phosphorylation	ppa		2.18051	4.82e-35	3.41e-33
VL20_RS20405	D-alanine--D-alanine ligase	K01921	Biosynthesis of peptidoglycan	ddl		3.29311	2.09e-60	5.78e-58
VL20_RS25385	F0F1 ATP synthase subunit beta	K02112	Photosynthesis	atpB		2.53564	2.51e-33	1.56e-31
VL20_RS10635	photosystem I reaction center protein subunit XI	K02699	Photosynthesis	psaL		2.53226	3.69e-55	7.85e-53
VL20_RS12155	ATP synthase subunit I	K02116	Photosynthesis	atpI		2.45219	8.15e-37	6.72e-35
VL20_RS19920	2Fe-2S iron-sulfur cluster binding domain-containing protein	K02639	Photosynthesis	petF		2.40874	1.02e-43	1.28e-41
VL20_RS14035	photosystem I core protein PsaB	K02690	Photosynthesis	psaB		2.33185	2.18e-31	1.22e-29
VL20_RS25390	F0F1 ATP synthase subunit epsilon	K02114	Photosynthesis	atpE		2.32225	3.15e-30	1.61e-28
VL20_RS13625	cytochrome c-550	K02720	Photosynthesis	psbV		2.25086	7.65e-29	3.74e-27
VL20_RS07205	photosystem I reaction center subunit IV	K02693	Photosynthesis	psaE		2.24113	1.2e-28	5.73e-27
VL20_RS11265	2Fe-2S iron-sulfur cluster binding domain-containing protein	K02639	Photosynthesis	petF ferredoxin		2.07976	1.47e-59	3.53e-57
VL20_RS12160	F0F1 ATP synthase subunit A	K02108	Photosynthesis	atpA		2.54095	8.63e-45	1.16e-42
VL20_RS01340	c-type cytochrome	K08906	Photosynthesis	petJ		3.55479	2.18e-09	2.53e-08
VL20_RS17465	photosystem I reaction center subunit PsaK	K02698	Photosynthesis	psaK subunit X		3.53992	1.04e-40	1.12e-38
VL20_RS12165	ATP synthase F0 subunit C	K02110	Photosynthesis	atpC		3.01198	1.16e-45	1.64e-43
VL20_RS16350	photosystem I reaction center subunit II	K02692	PHotosynthesis	psaD		2.97748	6.55e-49	9.78e-47
VL20_RS13920	photosystem I reaction center subunit III	K02694	Photosynthesis	psaF		2.97305	1.45e-32	8.55e-31
VL20_RS12185	F0F1 ATP synthase subunit alpha	K02111	Photosynthesis	atpA		2.88062	1.32e-39	1.29e-37
VL20_RS14030	photosystem I core protein PsaA	K02689	Photosynthesis	psaA		2.87266	1.73e-27	7.85e-26
VL20_RS12175	F0F1 ATP synthase subunit B	K02109	Photosynthesis	atoB		2.80497	1.92e-40	2.01e-38
VL20_RS12180	F0F1 ATP synthase subunit delta	K02113	Photosynthesis	atpD		2.76978	4.5e-37	3.91e-35
VL20_RS13925	photosystem I reaction center subunit IX	K02697	Photosynthesis	psaJ		2.70705	2e-28	9.43e-27
VL20_RS12190	F0F1 ATP synthase subunit gamma	K02115	Photosynthesis	atpG		2.57036	5.39e-34	3.55e-32
VL20_RS10640	photosystem I reaction center subunit VIII	K02696	photosynthesis	psaI		2.12255	2.25e-24	8.69e-23
VL20_RS10420	photosystem II manganese-stabilizing polypeptide	K02716	photosynthesis	psbO		2.10523	2.47e-33	1.55e-31
VL20_RS02895	photosystem I iron-sulfur center protein PsaC	K02691	Photosynthesis	psaC		2.07685	9.02e-21	2.78e-19
VL20_RS12170	F0F1 ATP synthase subunit B	K02109	Photosynthesis	atpB		2.84727	8.95e-36	6.87e-34
VL20_RS03535	ferredoxin:protochlorophyllide reductase (ATP-dependent) subunit B	K04039	Porphyrin metabolism	chlB		3.12662	9.04e-60	2.27e-57
VL20_RS18935	ferredoxin:protochlorophyllide reductase (ATP-dependent) iron-sulfur ATP-binding protein	K04037	Porphyrin metabolism	chlL		2.81143	9.38e-39	8.64e-37
VL20_RS12095	geranylgeranyl reductase	K10960	Porphyrin metabolism	chlP		2.67637	1.94e-31	1.09e-29
VL20_RS16975	heme oxygenase (biliverdin-producing)	K21480	Porphyrin metabolism	HO		2.56681	3.96e-52	7.29e-50
VL20_RS13720	magnesium chelatase subunit H	K03403	Porphyrin metabolism	chlH		2.53527	2.31e-59	5.33e-57
VL20_RS15645	magnesium-protoporphyrin IX monomethyl ester (oxidative) cyclase	K04035	Porphyrin metabolism	chlE		2.23193	8.67e-32	4.94e-30
VL20_RS18930	ferredoxin:protochlorophyllide reductase (ATP-dependent) subunit N	K04038	Porphyrin metabolism	chlN		2.18375	6.34e-22	2.11e-20
VL20_RS08940	SulP family inorganic anion transporter	K03321	Sulfur metabolism	SulP		2.43955	6.49e-13	1.12e-11
VL20_RS16745	phosphate ABC transporter permease PstA	K02038	Phosphate transport	pstA		5.00443	7.33e-104	5.07e-101
VL20_RS16775	phosphate ABC transporter permease PstA	K02038	Phosphate transport	psta		3.38009	4.6e-106	4.24e-103
VL20_RS16740	phosphate ABC transporter ATP-binding protein	K02036	Phosphate transport	pstB		4.65469	1.79e-105	1.42e-102
VL20_RS16770	phosphate ABC transporter ATP-binding protein	K02036	Phosphate transport	PstB		3.31674	3.08e-74	1.42e-71
VL20_RS16750	phosphate ABC transporter permease subunit PstC	K02037	Phosphate transport	pstC		5.17451	3.1e-124	3.43e-121
VL20_RS16785	phosphate ABC transporter substrate-binding protein PstS	K02040	Phosphate transport	PstS		4.38044	7.18e-164	1.32e-160
VL20_RS16735	PstS family phosphate ABC transporter substrate-binding protein	K02040	Phosphate transport	PstS		4.37051	8.32e-98	4.6e-95
VL20_RS16790	PstS family phosphate ABC transporter substrate-binding protein	K02040	Phosphate transport	PstS		3.0111	2.34e-07	2.15e-06
VL20_RS16755	PstS family phosphate ABC transporter substrate-binding protein	K02040	Phosphate transport	pstS		5.80109	1.47e-178	8.13e-175
VL20_RS16760	phosphate ABC transporter ATP-binding protein	K02036	Phosphate transport	PstS		3.00818	1.56e-39	1.48e-37
VL20_RS16780	phosphate ABC transporter permease subunit PstC	K02037	Phosphate transport	PtsC		3.8521	1.84e-155	2.55e-152

## Sheet: Urea T48 other
Gene_ID	Gene description	KEGG orthology	KEGG gene	log2 fold change	p value	q value
VL20_RS16270	hypothetical protein			6.21349	4.35e-178	1.2e-174
VL20_RS16265	ATP-binding protein			5.60261	3.72e-05	0.000229896
VL20_RS11455	hypothetical protein			5.4823	5.39e-42	6.2e-40
VL20_RS31870	hypothetical protein			5.26609	3.89e-60	1.02e-57
VL20_RS23400	DUF433 domain-containing protein			5.10373	0.00872223	0.0294668
VL20_RS17010	hypothetical protein			4.75935	2.62e-47	3.82e-45
VL20_RS17760	DUF4278 domain-containing protein			4.68568	3.23e-66	1.28e-63
VL20_RS09660	5'-nucleotidase C-terminal domain-containing protein	K07004	uncharacterized	3.46563	1.5e-05	0.000100803
VL20_RS20410	ATP-grasp domain-containing protein			3.44801	2.01e-78	1.01e-75
VL20_RS20415	SAM-dependent methyltransferase	K00588	caffoeyl-CoA O methyltransferase	3.3213	2.08e-52	3.97e-50
VL20_RS31520	hypothetical protein			2.91575	0.00017179	0.000920932
VL20_RS16765	hypothetical protein			2.66597	2.37e-27	1.06e-25
VL20_RS19170	hypothetical protein			2.62166	1.61e-30	8.5e-29
VL20_RS02125	arsenical resistance protein ArsH	K11811	arsH	2.62132	7.02e-21	2.19e-19
VL20_RS11710	hypothetical protein			2.59047	8.31e-41	9.19e-39
VL20_RS11960	DUF4327 family protein			2.57193	2.18e-65	8.01e-63
VL20_RS21965	DUF839 domain-containing protein	K07093	uncharacterized	2.49694	4.43e-44	5.69e-42
VL20_RS30615	calcium-binding protein			2.45335	3.95e-32	2.27e-30
VL20_RS19165	hypothetical protein			2.42317	2.05e-22	6.98e-21
VL20_RS14730	hypothetical protein			2.28792	1.6e-06	1.27e-05
VL20_RS09040	hypothetical protein			2.23869	3.1e-18	8.36e-17
VL20_RS16190	hypothetical protein	K05570	mnhF, mrpF	2.23749	2.72e-33	1.67e-31
VL20_RS17665	PEP-CTERM sorting domain-containing protein			2.2246	0.00651815	0.0230197
VL20_RS09140	transketolase			2.15045	2.32e-27	1.04e-25
VL20_RS26105	mannan-binding protein			2.14739	5.61e-23	2e-21
VL20_RS31550	hypothetical protein			2.13926	1.71e-13	3.16e-12
VL20_RS20225	hypothetical protein			2.13857	9.84e-15	2.05e-13
VL20_RS14380	universal stress protein			2.1188	1.65e-35	1.24e-33
VL20_RS26940	photosystem II reaction center protein Ycf12			2.10877	1.24e-35	9.39e-34
VL20_RS28845	phycobilisome rod-core linker polypeptide CpcG			2.10246	1.11e-10	1.52e-09
VL20_RS16625	hypothetical protein			2.09265	2.04e-18	5.6e-17
VL20_RS16170	cation:proton antiporter	K05568	mnhD, mrpD	2.0823	3.82e-32	2.23e-30
VL20_RS02875	DUF1269 domain-containing protein			2.07441	7.68e-51	1.33e-48
VL20_RS01100	elongation factor P	K02356	efp	2.06487	6.27e-24	2.34e-22
VL20_RS16175	cation:proton antiporter	K05567	mnhC, mrpC	2.05639	1.31e-45	1.8e-43
VL20_RS08935	cation:proton antiporter			2.03742	2.93e-28	1.37e-26
VL20_RS07780	peptidylprolyl isomerase	K01802	E5.2.1.8	2.023	3e-31	1.66e-29
VL20_RS02130	ACR3 family arsenite efflux transporter	K03325	arsB	2.01291	8.08e-22	2.64e-20
VL20_RS16180	cation:proton antiporter	K05568	mnhD, mrpD	2.00798	1.68e-50	2.82e-48
VL20_RS21240	non-ribosomal peptide synthetase			-2.03609	5.61e-18	1.49e-16
VL20_RS21580	type I polyketide synthase	K16128	mcyD	-2.0532	5.36e-50	8.71e-48
VL20_RS21265	PfaD family polyunsaturated fatty acid/polyketide biosynthesis protein			-2.07721	2.49e-18	6.79e-17
VL20_RS21585	type I polyketide synthase			-2.09258	2.1e-49	3.32e-47
VL20_RS21275	NAD(P)-binding protein			-2.12895	4.85e-20	1.47e-18
VL20_RS23570	potassium channel protein	K10716	kch, trkA, mthK, pch	-2.15283	4.22e-27	1.84e-25
VL20_RS21250	hypothetical protein			-2.15845	4.13e-19	1.19e-17
VL20_RS17530	ABC transporter permease subunit	K09971	general amino acid transport	-2.20842	9.49e-17	2.3e-15
VL20_RS28570	IS607 family transposase			-2.21126	1.93e-06	1.51e-05
VL20_RS22380	ABC transporter ATP-binding protein	K02049	nitT/TauT	-2.22938	3.62e-36	2.86e-34
VL20_RS27910	CHAT domain-containing protein			-2.23926	0.00910904	0.0305867
VL20_RS16420	hypothetical protein			-2.30151	8.93e-29	4.33e-27
VL20_RS17630	BrnT family toxin	K09803	uncharacterized	-2.30173	0.00222585	0.00916712
VL20_RS24575	magnesium/cobalt transporter CorA	K03284	corA	-2.35345	2.25e-62	7.3e-60
VL20_RS31955	hypothetical protein			-2.37825	1.75e-100	1.08e-97
VL20_RS22950	hypothetical protein			-2.38747	2.64e-05	0.000169532
VL20_RS17140	hypothetical protein			-2.38881	0.00574579	0.0206482
VL20_RS21030	PIN domain nuclease			-2.39469	0.0048411	0.0178022
VL20_RS20380	hypothetical protein			-2.41971	3.03e-17	7.56e-16
VL20_RS21230	type I polyketide synthase			-2.55202	2.03e-40	2.08e-38
VL20_RS21215	hypothetical protein			-2.55204	4.98e-29	2.46e-27
VL20_RS02110	NblA protein			-2.56805	1.3e-40	1.38e-38
VL20_RS15660	hypothetical protein			-2.66386	4.87e-07	4.25e-06
VL20_RS20890	hypothetical protein			-2.67683	0.00837642	0.0284202
VL20_RS21220	acyl carrier protein			-2.71295	1.79e-25	7.17e-24
VL20_RS21225	tryptophan halogenase			-2.71332	3.41e-31	1.87e-29
VL20_RS00645	hypothetical protein			-2.71942	0.0163335	0.0491696
VL20_RS15675	hypothetical protein			-2.81565	2.64e-20	8.07e-19
VL20_RS21255	SDR family NAD(P)-dependent oxidoreductase			-2.83379	1.81e-37	1.62e-35
VL20_RS21260	3-hydroxyacyl-[acyl-carrier-protein] dehydratase FabA			-2.92381	2.58e-35	1.88e-33
VL20_RS09870	Hsp20/alpha crystallin family protein			-2.99966	5.38e-37	4.55e-35
VL20_RS22390	ABC transporter substrate-binding protein	K02051	nitT/TauT	-3.13272	3.41e-09	3.88e-08
VL20_RS27915	hypothetical protein			-3.2841	0.000449912	0.00222421
VL20_RS01555	peptidase C14			-3.41426	0.00465463	0.0172891
VL20_RS22385	ABC transporter permease	K02050	nitT/TauT	-3.59573	2.1e-35	1.55e-33
VL20_RS09300	PIN domain-containing protein			-4.10871	0.0115762	0.0370544
VL20_RS03480	hypothetical protein			-5.33062	0.000748131	0.00349528
VL20_RS29790	hypothetical protein			-6.14993	0.000464202	0.00229075

## Sheet: Figure 5 Urea T72
Gene_ID	Gene description	KEGG Orthology	Pathway	KEGG gene	log2 fold change	p value	q value
VL20_RS16595	photosystem I reaction center subunit XII	K02286	Antenna Proteins	cpcC	4.98943	2.09556e-37	5.77745e-35
VL20_RS16585	phycocyanin subunit beta	K02285	Antenna Proteins	cpcB	4.79694	1.95315e-41	6.33511e-39
VL20_RS16590	phycocyanin subunit alpha	K02284	Antenna Proteins	cpcA	5.07938	5.32681e-44	2.25939e-41
VL20_RS11395	photosystem I reaction center subunit X	K02096	Antenna Proteins	apcE	2.22026	3.0278e-23	2.9813e-21
VL20_RS01955	photosystem I reaction center subunit XII	K02094	Antenna Proteins	apcC	2.32101	4.3186e-22	3.50188e-20
VL20_RS01960	allophycocyanin subunit beta	K02093	Antenna Proteins	apcB	2.78702	9.25507e-24	9.81394e-22
VL20_RS01965	allophycocyanin subunit alpha	K02092	Antenna Proteins	apcA	2.93632	2.52172e-25	2.95846e-23
VL20_RS24720	amidase	K01426	Amino acid metabolism	amiE	4.06082	1.79139e-10	3.19668e-09
VL20_RS21405	hydantoinase B/oxoprolinase family protein	K01474	Amino acid metabolism	hyuB	2.52149	2.59497e-05	0.000117368
VL20_RS25040	glutamate-5-semialdehyde dehydrogenase	K00147	Amino acid metabolism	proA	2.72947	4.40838e-05	0.000190649
VL20_RS24325	biosynthetic arginine decarboxylase	K01585	Amino acid metabolism	speA	2.31475	5.32273e-05	0.00022594
VL20_RS23790	isoaspartyl peptidase	K01424 K13051	Amino acid metabolism	ansA/B	3.33478	2.48784e-07	1.8242e-06
VL20_RS22060	type II 3-dehydroquinate dehydratase	K03786	Amino acid metabolism	aroQ	2.01518	6.09109e-07	4.06082e-06
VL20_RS24045	carbamoyl-phosphate synthase large subunit	K01955	Amino acid metabolism	carB	3.34409	6.09785e-07	4.06082e-06
VL20_RS24545	LL-diaminopimelate aminotransferase	K10206	Amino acid metabolism		3.08603	4.86509e-08	4.31982e-07
VL20_RS20420	sedoheptulose 7-phosphate cyclase	K01735 K19969	Amino acid metabolism	aroB	2.4945	1.68498e-20	1.1194e-18
VL20_RS23210	tryptophan synthase subunit alpha	K01695	Amino acid metabolism	trpA	3.63535	1.21675e-07	9.72342e-07
VL20_RS24790	serine acetyltransferase	K00640	Amino acid metabolism	cysE	5.44124	3.07737e-10	5.0203e-09
VL20_RS26545	ketol-acid reductoisomerase	K00053	Amino acid metabolism	ilvC	2.29579	5.99183e-05	0.000252206
VL20_RS25145	3-isopropylmalate dehydrogenase	K00052	Amino acid metabolism	leuB	2.36697	1.57517e-05	7.50689e-05
VL20_RS21500	hypothetical protein	K03469	DNA replication and repair	rnhA	2.16063	8.03902e-06	4.07419e-05
VL20_RS24625	tRNA (guanosine(46)-N7)-methyltransferase TrmB	K03439	DNA replication and repair	rnhA	4.03176	5.85974e-07	3.92595e-06
VL20_RS22965	DNA polymerase III subunit beta	K02338	DNA replication and repair	dnaN	2.44273	1.85481e-06	1.07206e-05
VL20_RS22925	DNA polymerase III subunit beta	K02338	DNA replication and repair	dnaN	3.91217	1.67037e-05	7.91954e-05
VL20_RS23170	trans-splicing intein-formed DNA polymerase III subunit alpha N-terminal partner DnaE-N	K02337	DNA replication and repair	dnaE	2.79803	5.709e-05	0.000241407
VL20_RS23355	ATP-binding protein	K06915	DNA replication and repair	herA	3.48051	3.34943e-06	1.83222e-05
VL20_RS26255	helicase	K03722	DNA replication and repair	dinG	4.53601	7.45977e-09	8.34344e-08
VL20_RS25155	excinuclease ABC subunit UvrC	K03703	DNA replication and repair	uvrC	3.64823	7.41611e-07	4.81088e-06
VL20_RS24705	DNA helicase PcrA	K03657	DNA replication and repair	uvrD	3.52399	5.57113e-07	3.75082e-06
VL20_RS25400	8-oxo-dGTP diphosphatase MutT	K03574 K03575	DNA replication and repair	mutT	4.73593	6.70118e-09	7.60295e-08
VL20_RS22190	NUDIX hydrolase	K03574	DNA replication and repair	mutT	3.17357	4.33401e-05	0.000187727
VL20_RS26140	DNA topoisomerase 4 subunit A	K02469	DNA replication and repair	gyrA	3.56487	6.02739e-07	4.02361e-06
VL20_RS22360	DNA adenine methylase	K06223	DNA replication and repair	dam	4.08177	2.24377e-05	0.000103101
VL20_RS24660	NAD-dependent epimerase/dehydratase family protein	K12454	Biosynthesis of nucleotides and nucleoside sugars	rfbE	4.53057	4.95043e-09	5.84511e-08
VL20_RS24675	NAD-dependent epimerase/dehydratase family protein	K12454	Biosynthesis of nucleotides and nucleoside sugars	rfbE	3.01982	1.57217e-06	9.33148e-06
VL20_RS24535	3-beta hydroxysteroid dehydrogenase	K01710 K01784	Biosynthesis of nucleotides and nucleoside sugars	rfbB	5.00821	3.43097e-09	4.22677e-08
VL20_RS24525	NAD-dependent epimerase/dehydratase family protein	K01710 K01784	Biosynthesis of nucleotides and nucleoside sugars	rfbB	3.12433	3.78023e-05	0.000165693
VL20_RS25140	glucose-1-phosphate thymidylyltransferase	K00973	Biosynthesis of nucleotides and nucleoside sugars	rfbA	3.52074	3.16345e-08	2.96654e-07
VL20_RS25135	dTDP-4-dehydrorhamnose reductase	K00067	Biosynthesis of nucleotides and nucleoside sugars	rfbD	3.39581	2.6141e-08	2.4938e-07
VL20_RS25130	dTDP-4-dehydrorhamnose 3	K01790	Biosynthesis of nucleotides and nucleoside sugars	rfbC	3.52989	5.51422e-08	4.84162e-07
VL20_RS24135	5'/3'-nucleotidase SurE	K03787	Biosynthesis of nucleotides and nucleoside sugars	surE	2.76687	1.32592e-06	7.99027e-06
VL20_RS24725	bifunctional pyr operon transcriptional regulator/uracil phosphoribosyltransferase PyrR	K02825	Biosynthesis of nucleotides and nucleoside sugars	pyrR	3.95625	3.71809e-08	3.3943e-07
VL20_RS25920	5-(carboxyamino)imidazole ribonucleotide synthase	K01589	Biosynthesis of nucleotides and nucleoside sugars	purK	3.22847	1.96098e-08	1.92742e-07
VL20_RS22725	dihydroorotate dehydrogenase-like protein	K00226	Biosynthesis of nucleotides and nucleoside sugars	pyrD	2.66661	0.000156954	0.000601002
VL20_RS26220	bifunctional pantoate--beta-alanine ligase/(d)CMP kinase	K13799	Biosynthesis of cofactors	panC-cmk	3.93377	4.66149e-08	4.16587e-07
VL20_RS24975	phosphopantothenoylcysteine decarboxylase	K13038	Biosynthesis of cofactors	coaBC	4.14253	1.56088e-08	1.57218e-07
VL20_RS24680	pantothenate kinase	K03525	Biosynthesis of cofactors	coaX	5.98366	1.25895e-09	1.68712e-08
VL20_RS26530	class I SAM-dependent methyltransferase	K03183	Biosynthesis of cofactors	ubiE	6.119	6.46325e-10	9.52897e-09
VL20_RS23360	2-carboxy-1	K02548	Biosynthesis of cofactors	menA	2.40202	6.3191e-05	0.000262772
VL20_RS23495	NAD+ synthase	K01916 K01950	Biosynthesis of cofactors	nadE	4.56783	1.90429e-08	1.87504e-07
VL20_RS22430	anthranilate synthase component I	K01665	Biosynthesis of cofactors	pabB	2.23692	6.98667e-05	0.000287711
VL20_RS24780		K01661	Biosynthesis of cofactors	menB	2.92802	1.81006e-06	1.0517e-05
VL20_RS24360	bifunctional methylenetetrahydrofolate dehydrogenase/methenyltetrahydrofolate cyclohydrolase FolD	K01491	Biosynthesis of cofactors	folD	4.31709	8.80045e-09	9.64725e-08
VL20_RS25125	biotin synthase BioB	K01012	Biosynthesis of cofactors	bioB	2.50835	1.46328e-06	8.7797e-06
VL20_RS23505	nicotinate-nucleotide adenylyltransferase	K00969	Biosynthesis of cofactors	nadD	3.7545	5.22315e-08	4.59337e-07
VL20_RS23640	cobalamin biosynthesis protein	K02227	Biosynthesis of cofactors	cbiB	4.57454	7.54299e-08	6.42845e-07
VL20_RS21895	class II fructose-bisphosphatase	K11532	Carbon metabolism and transport	gglpX-SEBP	2.00969	5.4185e-14	1.94011e-12
VL20_RS22535	citrate lyase beta subunit	K00873	Carbon metabolism and transport	pyk	2.33582	0.00179869	0.00546746
VL20_RS23480	type I glyceraldehyde-3-phosphate dehydrogenase	K00134	Carbon metabolism and transport	gapA	2.69542	1.72268e-14	6.59643e-13
VL20_RS22720	pyruvate:ferredoxin (flavodoxin) oxidoreductase	K03737	Carbon metabolism and transport	por	3.21332	2.31399e-06	1.31352e-05
VL20_RS22730	6-phosphofructokinase	K21071	Carbon metabolism and transport	pfk	2.98659	1.91648e-05	8.97067e-05
VL20_RS23965	ABC transporter ATP-binding protein	K15918	Carbon metabolism and transport	GLYK	3.89444	3.13256e-06	1.72557e-05
VL20_RS10625	phosphoglycerate kinase	K00927	Carbon metabolism and transport	pgk	2.33257	4.76509e-22	3.80793e-20
VL20_RS23820	acetyl-CoA carboxylase biotin carboxylase subunit	K01961	Carbon metabolism and transport	accC	3.08644	5.43405e-07	3.66748e-06
VL20_RS23835	glucose-6-phosphate isomerase	K01810	Carbon metabolism and transport	pgi	2.3375	1.90109e-12	5.51716e-11
VL20_RS23490	folate-binding protein YgfZ	K00605 K06980	Carbon metabolism and transport	gcvT	4.96921	3.32571e-10	5.36199e-09
VL20_RS24150	phosphoglycerate dehydrogenase	K00058	Carbon metabolism and transport	serA	3.22259	1.28828e-11	3.1156e-10
VL20_RS23475	phosphoketolase family protein	K01621	Carbon metabolism and transport	xfp	3.95893	4.52687e-23	4.23071e-21
VL20_RS24875	CoB--CoM heterodisulfide reductase iron-sulfur subunit B family protein	K00241	Carbon metabolism and transport	sdhC	2.88356	2.23462e-05	0.000102852
VL20_RS25780	aldehyde dehydrogenase	K00128	Carbon metabolism and transport	ALDH	4.55143	4.36165e-07	3.00627e-06
VL20_RS05250	L-lactate dehydrogenase	K00016	Carbon metabolism and transport	ldh	2.42832	1.65601e-20	1.11357e-18
VL20_RS24085	HAD-IA family hydrolase	K01091	Carbon metabolism and transport	gph	4.51144	6.07312e-08	5.29024e-07
VL20_RS18725	ATP-binding cassette domain-containing protein	K11953 K15579	Carbon metabolism and transport	cmpD	2.32977	0.000331999	0.00118106
VL20_RS18720	ABC transporter substrate-binding protein	K11952	Carbon metabolism and transport	cmpC	2.42501	4.66013e-05	0.000199968
VL20_RS17025	nitrate ABC transporter permease	K11951 K15577	Carbon metabolism and transport	cmpB	-4.87504	1.3505e-15	5.68448e-14
VL20_RS18715	nitrate ABC transporter permease	K11951	Carbon metabolism and transport	cmpB	2.77557	5.14765e-07	3.49128e-06
VL20_RS18710	ABC transporter substrate-binding protein	K11950	Carbon metabolism and transport	cmpA	2.96519	1.64319e-09	2.15214e-08
VL20_RS22135	type I-D CRISPR-associated protein Cas7/Csc2	K19121	CRISPR genes	csc2	3.21132	7.56591e-05	0.000309944
VL20_RS22140	type I-D CRISPR-associated protein Cas5/Csc1	K19120	CRISPR genes	cas5	2.54611	0.00310547	0.00891387
VL20_RS22155	CRISPR-associated endoribonuclease Cas6	K19091	CRISPR genes	cas6	2.52048	0.000749228	0.0024887
VL20_RS22160	CRISPR-associated protein Cas4	K07464	CRISPR genes	cas4	2.69029	0.00220565	0.00652115
VL20_RS22130	type I-D CRISPR-associated protein Cas10d/Csc3	K19122	CRISPR genes	csc3	2.87307	3.13416e-05	0.00014016
VL20_RS21645	shikimate 5-dehydrogenase	K00507 K06142	Fatty acid and lipid metabolism	SCD	3.43355	2.10391e-05	9.72419e-05
VL20_RS21640	hypothetical protein	K00507 K06142	Fatty acid and lipid metabolism	SCD	3.4245	2.39532e-05	0.000109246
VL20_RS22065	hypothetical protein	K00507 K06142	Fatty acid and lipid metabolism	SCD	2.84385	8.02482e-05	0.00032656
VL20_RS21635	NAD-dependent ubiquitin ligase	K00507 K06142	Fatty acid and lipid metabolism	SCD	2.5313	0.000136474	0.000527342
VL20_RS25705	enoyl-ACP reductase FabI	K00208	Fatty acid and lipid metabolism	fabI	2.63907	9.30396e-07	5.84972e-06
VL20_RS23650	1-acyl-sn-glycerol-3-phosphate acyltransferase	K00655	Fatty acid and lipid metabolism	plsC	3.98057	1.53398e-06	9.164e-06
VL20_RS22180	NAD(P)H-dependent glycerol-3-phosphate dehydrogenase	K00057	Fatty acid and lipid metabolism	gpsA	4.16573	8.63331e-07	5.50973e-06
VL20_RS01725	phosphatidate cytidylyltransferase	K00981	Fatty acid and lipid metabolism	csdA	-2.00637	1.10827e-19	6.79e-18
VL20_RS23595	glycogen debranching protein GlgX	K01214	Glycogen metabolism	glgX	2.57831	6.18669e-06	3.21218e-05
VL20_RS21365	glucose-1-phosphate adenylyltransferase	K00975	Glycogen metabolism	glgC	2.26466	9.73442e-29	1.57869e-26
VL20_RS24610	glycogen synthase GlgA	K00703	Glycogen metabolism	glgA	2.16946	1.04787e-07	8.49703e-07
VL20_RS05410	glycogen/starch/alpha-glucan phosphorylase	K00688	Glycogen metabolism	pyg	2.82692	1.67804e-45	8.41154e-43
VL20_RS00495	glutamine synthetase	K01915	Nitrogen metabolism	glnA	-2.84326	5.48291e-10	8.26031e-09
VL20_RS24950	urease subunit gamma	K01430	Nitrogen metabolism	ureA	4.14307	3.19028e-07	2.26983e-06
VL20_RS24955	urease subunit beta	K01429	Nitrogen metabolism	ureB	4.6612	1.65044e-08	1.64865e-07
VL20_RS03505	nitrate reductase	K00367	Nitrogen metabolism	narB	-3.17111	7.5684e-12	1.89618e-10
VL20_RS16795	ferredoxin--nitrite reductase	K00366	Nitrogen metabolism	nirA	-4.50684	1.00027e-10	1.85083e-09
VL20_RS00945	Glu/Leu/Phe/Val dehydrogenase	K00262	Nitrogen metabolism	gdhA	2.10542	1.9256e-09	2.50419e-08
VL20_RS17030	ABC transporter substrate-binding protein	K15578	Nitrogen metabolism	nrtC	-2.67889	8.93955e-07	5.65283e-06
VL20_RS17020	ABC transporter substrate-binding protein	K15576	Nitrogen metabolism	nrtA	-5.25222	2.02545e-16	9.00671e-15
VL20_RS05610	urea ABC transporter ATP-binding protein UrtD	K11962	Nitrogen metabolism	urtd	-2.36691	1.42621e-05	6.83242e-05
VL20_RS05615	urea ABC transporter permease subunit UrtC	K11961	Nitrogen metabolism	urtC	-2.63365	1.59071e-08	1.59767e-07
VL20_RS05620	branched-chain amino acid ABC transporter permease	K11960	Nitrogen metabolism	urtB	-2.56615	1.04756e-08	1.13038e-07
VL20_RS05625	urea ABC transporter substrate-binding protein	K11959	Nitrogen metabolism	urtA	-2.15962	9.75148e-08	8.06142e-07
VL20_RS11560	ammonium transporter	K03320	Nitrogen metabolism	amt	-3.12846	4.07155e-10	6.39616e-09
VL20_RS11565	ammonium transporter	K03320	Nitrogen metabolism	amt	-3.23226	1.09156e-08	1.16737e-07
VL20_RS22870	amino acid adenylation domain-containing protein	K16132	Microcystin biosynthesis	mcyC	3.7976	2.5867e-07	1.89166e-06
VL20_RS22875	non-ribosomal peptide synthetase	K16131	Microcystin biosynthesis	mcyB	3.05338	6.06042e-06	3.15554e-05
VL20_RS22880	non-ribosomal peptide synthetase	K16130	Microcystin biosynthesis	mcyA	2.7306	1.85853e-05	8.71423e-05
VL20_RS22890	type I polyketide synthase	K16128	Microcystin biosynthesis	mcyD	2.22615	0.00059123	0.00201237
VL20_RS22905	type I polyketide synthase	K16127	Microcystin biosynthesis	mcyG	2.04886	0.000511062	0.0017514
VL20_RS22900	aspartate/glutamate racemase family protein	K01779	Microcystin biosynthesis	mcyF	2.2385	0.000474052	0.0016378
VL20_RS25460	NADH-quinone oxidoreductase subunit NuoF	K05587	Oxidative phosporylation	hoxF	4.46738	5.48057e-09	6.36208e-08
VL20_RS20385	NAD(P)/FAD-dependent oxidoreductase	K03885	Oxidative phosporylation	ndh	-2.2624	2.97954e-29	5.13411e-27
VL20_RS25535	polyphosphate kinase 1	K00937	Oxidative phosporylation	ppk1	2.56881	5.16567e-21	3.74783e-19
VL20_RS14940	NAD(P)H-quinone oxidoreductase subunit 4	K00342 K05575	Oxidative phosporylation	nuoM	2.59137	6.03689e-10	8.97235e-09
VL20_RS25455	bidirectional hydrogenase complex protein HoxE	K05586	Oxidative phosporylation	hoxE	3.78358	7.21391e-07	4.70739e-06
VL20_RS24605	D-alanyl-D-alanine carboxypeptidase/D-alanyl-D-alanine-endopeptidase	K07259	Biosynthesis of peptidoglycan	dacB	4.90411	7.73992e-11	1.46157e-09
VL20_RS25645	murein biosynthesis integral membrane protein MurJ	K03980	Biosynthesis of peptidoglycan	murJ	3.36128	2.65275e-07	1.92972e-06
VL20_RS20405	D-alanine--D-alanine ligase	K01921	Biosynthesis of peptidoglycan	ddl	2.69693	3.46369e-23	3.35067e-21
VL20_RS25410	phospho-N-acetylmuramoyl-pentapeptide- transferase	K01000	Biosynthesis of peptidoglycan	mraY	2.22101	8.37926e-06	4.23494e-05
VL20_RS26500	UDP-N-acetylmuramoyl-L-alanine--D-glutamate ligase	K01925	Biosynthesis of peptidoglycan	murD	3.14159	1.25326e-06	7.6527e-06
VL20_RS24240	tRNA guanosine(34) transglycosylase Tgt	K00773	Biosynthesis of peptidoglycan	lpxB	2.73869	4.92613e-05	0.0002104
VL20_RS23105	lipid-A-disaccharide synthase	K00748	Biosynthesis of peptidoglycan	lpxB	2.40935	0.00028552	0.00103034
VL20_RS25500	glycosyltransferase	K20444	Biosynthesis of peptidoglycan	rfbC	6.84219	1.80697e-11	4.11721e-10
VL20_RS01340	c-type cytochrome	K08906	Photosynthesis	petJ	3.11095	2.39986e-10	4.10957e-09
VL20_RS26245	photosystem II reaction center protein Psb28	K08903	Photosynthesis	psb28	2.26461	7.15806e-07	4.68203e-06
VL20_RS13625	cytochrome c-550	K02720	Photosynthesis	psbV	2.06414	3.54263e-15	1.43633e-13
VL20_RS10635	photosystem I reaction center protein subunit XI	K02699	Photosynthesis	psaL	2.07333	3.93991e-25	4.52597e-23
VL20_RS17465	photosystem I reaction center subunit PsaK	K02698	Photosynthesis	psaK	3.17868	6.92442e-42	2.38633e-39
VL20_RS13925	photosystem I reaction center subunit IX	K02697	Photosynthesis	psaJ	2.64947	2.60725e-20	1.71148e-18
VL20_RS13920	photosystem I reaction center subunit III	K02694	Photosynthesis	psaF	2.64627	3.80285e-18	2.05577e-16
VL20_RS16350	photosystem I reaction center subunit II	K02692	Photosynthesis	psaD	2.91117	9.61731e-28	1.32575e-25
VL20_RS14035	photosystem I core protein PsaB	K02690	Photosynthesis	psaB	2.41319	1.70911e-19	1.02435e-17
VL20_RS14030	photosystem I core protein PsaA	K02689	Photosynthesis	psaA	3.03832	3.56306e-20	2.31138e-18
VL20_RS19920	2Fe-2S iron-sulfur cluster binding domain-containing protein	K02639	Photosynthesis	petF	2.20572	1.71151e-23	1.74764e-21
VL20_RS21820	Rieske 2Fe-2S domain-containing protein	K02636	Photosynthesis	petC	4.04071	2.09422e-05	9.68754e-05
VL20_RS12190	F0F1 ATP synthase subunit gamma atpG	K02115	Photosynthesis	atpG	2.01211	2.6567e-19	1.57517e-17
VL20_RS12180	F0F1 ATP synthase subunit delta atpH	K02113	Photosynthesis	atpH	2.31569	3.89734e-23	3.70516e-21
VL20_RS12185	F0F1 ATP synthase subunit alpha atpA	K02111	Photosynthesis	atpA	2.23568	9.77407e-21	6.73678e-19
VL20_RS12165	ATP synthase F0 subunit C ate	K02110	Photosynthesis	atpE	2.24318	4.1352e-20	2.65133e-18
VL20_RS12170	F0F1 ATP synthase subunit B atpF	K02109	Photosynthesis	atpF	2.00721	1.03153e-18	5.92485e-17
VL20_RS12175	F0F1 ATP synthase subunit B atpf	K02109	Photosynthesis	atpF	2.16904	1.28622e-18	7.23696e-17
VL20_RS12160	F0F1 ATP synthase subunit B atpB	K02108	Photosynthesis	atpB	2.07902	8.27627e-21	5.77663e-19
VL20_RS22260	uroporphyrinogen decarboxylase	K01599	Porphyrin metabolism	hemE	2.30458	2.73933e-08	2.59977e-07
VL20_RS16975	heme oxygenase (biliverdin-producing)	K21480	Porphyrin metabolism	HO	2.49717	1.4679e-42	5.39601e-40
VL20_RS12095	geranylgeranyl reductase	K10960	Porphyrin metabolism	chlP	2.33755	5.06768e-34	1.03493e-31
VL20_RS22555	cobalt-precorrin-6A reductase	K05895	Porphyrin metabolism	cobK-cbiJ	2.89825	0.000565158	0.00192839
VL20_RS03535	ferredoxin:protochlorophyllide reductase (ATP-dependent) subunit B	K04039	Porphyrin metabolism	chlB	2.84151	6.28347e-38	1.92484e-35
VL20_RS18935	ferredoxin:protochlorophyllide reductase (ATP-dependent) iron-sulfur ATP-binding protein	K04037	Porphyrin metabolism	chlL	2.3571	1.66417e-71	2.29406e-68
VL20_RS24430	magnesium-protoporphyrin IX monomethyl ester (oxidative) cyclase	K04035	Porphyrin metabolism	chlE	4.14685	1.0344e-07	8.41254e-07
VL20_RS24820	magnesium chelatase ATPase subunit D	K03404	Porphyrin metabolism	chlD	3.2958	2.08045e-07	1.56716e-06
VL20_RS13720	magnesium chelatase subunit H	K03403	Porphyrin metabolism	chlH	2.05669	1.04074e-34	2.29547e-32
VL20_RS13910	uroporphyrinogen-III C-methyltransferase	K02303	Porphyrin metabolism	cobA	-2.66562	2.17713e-07	1.62886e-06
VL20_RS24745	peptide ABC transporter substrate-binding protein	K02035	Secretion systems/Motility	ABC.PE.S	6.26925	2.83502e-12	7.97566e-11
VL20_RS23195	ABC transporter permease	K02033	Secretion systems/Motility	ABC.PE.P	3.82563	1.69808e-07	1.31321e-06
VL20_RS20820	ABC transporter permease	K02033	Secretion systems/Motility	ABC.PE.P	3.19396	2.31863e-05	0.000106275
VL20_RS24715	ABC transporter ATP-binding protein	K02031 K02032	Secretion systems/Motility	ddpD	3.51702	6.36106e-07	4.2208e-06
VL20_RS25205	branched-chain amino acid ABC transporter permease	K01998 K11955	Secretion systems/Motility	livM	3.19676	6.41277e-07	4.2449e-06
VL20_RS25490	ABC transporter ATP-binding protein	K01996 K11958	Secretion systems/Motility	livF	4.4829	4.53e-08	4.05494e-07
VL20_RS25210	ABC transporter ATP-binding protein	K01995 K11957	Secretion systems/Motility	livG	2.56362	2.25772e-06	1.28606e-05
VL20_RS24455	DUF4164 family protein	K02396 K18827	Secretion systems/Motility	flgK	4.85432	9.42774e-07	5.92079e-06
VL20_RS24460	DUF4164 family protein	K02396 K18827	Secretion systems/Motility	flgK	3.7033	1.17552e-06	7.21809e-06
VL20_RS24485	DUF4164 family protein	K02396 K18827	Secretion systems/Motility	flgK	2.905	1.25841e-05	6.10279e-05
VL20_RS26580	pilus assembly protein	K02666	Secretion systems/Motility	pilQ	3.49356	4.94852e-12	1.28708e-10
VL20_RS26570	pilus assembly protein	K02664	Secretion systems/Motility	pilO	2.62812	7.24786e-10	1.05448e-08
VL20_RS26565	pilus assembly protein	K02663	Secretion systems/Motility	pilN	2.33711	3.91802e-10	6.19161e-09
VL20_RS24065	twin-arginine translocase TatA/TatE family subunit	K03116	Secretion systems/Motility	tatA	3.95174	1.28149e-06	7.78211e-06
VL20_RS25005	preprotein translocase subunit SecG	K03075	Secretion systems/Motility	secG	2.11423	0.000723149	0.00240642
VL20_RS24015	Holliday junction resolvase RuvX	K07447	Ribosomes and tRNAs	ruvX	3.74212	2.65946e-07	1.93089e-06
VL20_RS24295	class I SAM-dependent rRNA methyltransferase	K06969	Ribosomes and tRNAs	rlmI	3.36889	9.48462e-08	7.88811e-07
VL20_RS23345	23S rRNA (uracil(1939)-C(5))-methyltransferase RlmD	K03215	Ribosomes and tRNAs	rumA	2.81177	4.78682e-05	0.000205046
VL20_RS26590	30S ribosome-binding factor RbfA	K02834	Ribosomes and tRNAs	rnbfA	2.13372	2e-05	9.33783e-05
VL20_RS24145	50S ribosomal protein L11 methyltransferase	K02687	Ribosomes and tRNAs	prmA	4.76417	4.60943e-10	7.11944e-09
VL20_RS24080	tRNA epoxyqueuosine(34) reductase QueG	K18979	Ribosomes and tRNAs	quegG	3.7239	8.73245e-07	5.56013e-06
VL20_RS25415	iron-sulfur cluster assembly accessory protein	K13628	Ribosomes and tRNAs	iscA	3.15798	7.17774e-08	6.14566e-07
VL20_RS24320	VacB/RNase II family 3'-5' exoribonuclease	K01147	Ribosomes and tRNAs	rnb	2.25901	8.8424e-05	0.000357194
VL20_RS26605	tRNA (adenosine(37)-N6)-threonylcarbamoyltransferase complex ATPase subunit type 1 TsaE	K06925	Ribosomes and tRNAs	tsaE	6.65999	3.83399e-10	6.0924e-09
VL20_RS23840	tRNA dihydrouridine synthase DusB	K05540	Ribosomes and tRNAs	dusB	4.96885	1.22733e-08	1.2866e-07
VL20_RS24265	Asp-tRNA(Asn)/Glu-tRNA(Gln) amidotransferase subunit GatA	K02433	Ribosomes and tRNAs	gatA	2.97137	1.56425e-06	9.29448e-06
VL20_RS25655	histidine--tRNA ligase	K01892	Ribosomes and tRNAs	hisS	4.25226	2.1797e-09	2.8016e-08
VL20_RS23435	phenylalanine--tRNA ligase subunit beta	K01890	Ribosomes and tRNAs	pheT	2.95959	4.10956e-06	2.20215e-05
VL20_RS22305	anticodon-binding protein	K01887	Ribosomes and tRNAs	argS	2.5632	0.000317212	0.00113284
VL20_RS24885	leucine--tRNA ligase	K01869	Ribosomes and tRNAs	leuS	2.56955	2.40034e-05	0.000109384
VL20_RS25505	tyrosine--tRNA ligase	K01866	Ribosomes and tRNAs	tyrS	2.93575	5.2626e-06	2.76362e-05
VL20_RS16755	PstS family phosphate ABC transporter substrate-binding protein	K02040	Phosphate transport	pstS	5.48524	4.53433e-104	2.50023e-100
VL20_RS16735	PstS family phosphate ABC transporter substrate-binding protein	K02040	Phosphate transport	pstS	3.81366	4.67229e-68	5.1526e-65
VL20_RS16785	phosphate ABC transporter substrate-binding protein PstS	K02040	Phosphate transport	pstS	3.97719	1.44604e-36	3.6243e-34
VL20_RS24995	phosphate ABC transporter substrate-binding protein	K02040	Phosphate transport	pstS	2.88128	2.76395e-06	1.54411e-05
VL20_RS22775	phosphate ABC transporter substrate-binding protein	K02040	Phosphate transport	pstS	3.54175	2.79114e-05	0.000125636
VL20_RS22790	phosphate ABC transporter substrate-binding protein	K02040	Phosphate transport	pstS	3.14012	7.1851e-05	0.000295221
VL20_RS16790	PstS family phosphate ABC transporter substrate-binding protein	K02040	Phosphate transport	pstS	2.2134	7.5473e-05	0.000309411
VL20_RS16745	phosphate ABC transporter permease PstA	K02038	Phosphate transport	pstA	4.17662	3.52042e-64	3.23527e-61
VL20_RS16775	phosphate ABC transporter permease PstA	K02038	Phosphate transport	pstA	2.98355	2.71004e-33	5.33685e-31
VL20_RS16750	phosphate ABC transporter permease subunit PstC	K02037	Phosphate transport	pstC	4.66678	1.47654e-99	4.07081e-96
VL20_RS16780	phosphate ABC transporter permease subunit PstC	K02037	Phosphate transport	pstC	3.41226	1.2449e-57	9.80628e-55
VL20_RS16770	phosphate ABC transporter ATP-binding protein	K02036	Phosphate transport	pstB	3.14676	6.64102e-47	3.66186e-44
VL20_RS16740	phosphate ABC transporter ATP-binding protein	K02036	Phosphate transport	pstB	4.0992	3.25438e-37	8.54507e-35
VL20_RS16760	phosphate ABC transporter ATP-binding protein	K02036	Phosphate transport	pstB	2.86082	3.01315e-28	4.37224e-26

## Sheet: Urea T72 other
Gene_ID	Gene description	KEGG Orthology	KEGG gene	log2 fold change	p value	q value
VL20_RS25020	S8 family peptidase			14.8475	4.05172e-14	1.48941e-12
VL20_RS24025	hypothetical protein			12.1299	6.88459e-08	5.91303e-07
VL20_RS20835	hypothetical protein			12.0035	0.00470912	0.0129056
VL20_RS23545	hypothetical protein			11.7861	5.09068e-08	4.4984e-07
VL20_RS25275	hypothetical protein			11.057	7.95202e-10	1.13594e-08
VL20_RS30230	hypothetical protein			10.6174	0.000103624	0.000410249
VL20_RS31510	hypothetical protein			10.5131	4.11705e-09	4.95664e-08
VL20_RS24890	hypothetical protein			10.3413	1.0725e-13	3.65047e-12
VL20_RS25565	IS630-like element ISMae24 family transposase			10.0534	1.94844e-13	6.47211e-12
VL20_RS25695	hypothetical protein			9.63309	9.95248e-06	4.92179e-05
VL20_RS23400	DUF433 domain-containing protein			9.56534	3.16337e-05	0.000141237
VL20_RS31950	hypothetical protein			9.49188	1.17303e-10	2.13469e-09
VL20_RS31355	hypothetical protein			9.35588	1.92466e-14	7.21942e-13
VL20_RS26205	hypothetical protein			9.15379	5.80682e-07	3.89998e-06
VL20_RS25450	DUF4351 domain-containing protein			9.13355	2.45858e-08	2.3495e-07
VL20_RS26185	hypothetical protein			9.12018	3.91531e-08	3.56254e-07
VL20_RS26610	aquaporin Z			9.09769	9.18058e-13	2.73631e-11
VL20_RS23430	hypothetical protein			8.86748	2.17624e-11	4.78078e-10
VL20_RS26120	hypothetical protein	K19169	dndB	8.84908	5.27368e-06	2.7668e-05
VL20_RS30355	hypothetical protein			8.83861	2.71042e-10	4.52887e-09
VL20_RS30235	hypothetical protein			8.83718	3.94249e-10	6.21112e-09
VL20_RS24075	ISL3 family transposase			8.80135	5.0963e-12	1.31571e-10
VL20_RS30350	hypothetical protein			8.60152	6.71295e-12	1.71367e-10
VL20_RS24895	hypothetical protein			8.57706	2.52792e-12	7.18502e-11
VL20_RS25845	hypothetical protein			8.43759	7.91182e-10	1.13314e-08
VL20_RS30670	hypothetical protein			8.43655	8.86637e-10	1.25036e-08
VL20_RS25885	XisI protein			8.32613	1.40823e-11	3.36147e-10
VL20_RS22930	HypX (modular protein)			8.2919	1.1298e-06	6.95282e-06
VL20_RS23890	hypothetical protein			8.25419	3.78118e-12	1.03215e-10
VL20_RS23250	type II toxin-antitoxin system MqsA family antitoxin			8.1737	0.000215114	0.000795
VL20_RS26450	hypothetical protein			8.16118	5.95985e-11	1.19067e-09
VL20_RS25065	hypothetical protein			8.1243	7.98919e-06	4.05534e-05
VL20_RS25170	hypothetical protein	K09803	uncharacterized	8.07163	6.87272e-09	7.78156e-08
VL20_RS25965	hypothetical protein			8.03882	1.83617e-10	3.26601e-09
VL20_RS30435	IS630 family transposase			7.91076	4.32033e-11	8.92221e-10
VL20_RS21290	PEP-CTERM sorting domain-containing protein			7.83823	3.80076e-07	2.65283e-06
VL20_RS25830	hypothetical protein			7.77296	1.85021e-11	4.18118e-10
VL20_RS25420	DUF4347 domain-containing protein			7.7014	4.91247e-14	1.77042e-12
VL20_RS23455	glycosyltransferase family 2 protein			7.69757	1.14353e-08	1.21258e-07
VL20_RS31360	hypothetical protein			7.68313	3.36383e-10	5.40762e-09
VL20_RS22960	hypothetical protein			7.63956	0.00164618	0.00504839
VL20_RS25940	hypothetical protein			7.41243	2.66748e-11	5.78886e-10
VL20_RS24905	glucose-6-phosphate 1-dehydrogenase			7.3806	2.5557e-11	5.59211e-10
VL20_RS30475	IS630 family transposase			7.32193	9.80454e-11	1.82643e-09
VL20_RS24165	N-6 DNA methylase			7.30107	4.92437e-13	1.5516e-11
VL20_RS25530	DUF4435 domain-containing protein			7.28187	3.13518e-10	5.08453e-09
VL20_RS30400	IS1 family transposase			7.27312	4.55302e-12	1.20699e-10
VL20_RS30665	hypothetical protein			7.24936	6.72968e-11	1.29901e-09
VL20_RS09675	PEP-CTERM sorting domain-containing protein			7.2379	8.04828e-05	0.000327273
VL20_RS30480	IS630 family transposase			7.23417	2.18166e-12	6.23299e-11
VL20_RS23730	hypothetical protein			7.22404	3.41214e-11	7.23635e-10
VL20_RS30740	potassium-transporting ATPase subunit F			7.22287	3.84727e-11	8.09689e-10
VL20_RS30760	hypothetical protein			7.21621	9.16256e-05	0.000368239
VL20_RS25955	hypothetical protein			7.14885	1.88897e-10	3.34913e-09
VL20_RS23720	transposase			7.10434	1.70214e-11	3.92886e-10
VL20_RS32005	hypothetical protein			7.09543	7.35562e-10	1.06734e-08
VL20_RS23770	IS1634 family transposase			7.03323	7.66598e-13	2.32254e-11
VL20_RS29980	CRISPR-associated endoribonuclease Cas6			6.96636	0.00357397	0.0100854
VL20_RS25560	PBS lyase			6.94083	6.96782e-12	1.77053e-10
VL20_RS26020	ISAs1 family transposase			6.93535	2.03407e-11	4.52254e-10
VL20_RS26400	hypothetical protein			6.83969	6.23175e-11	1.22284e-09
VL20_RS30515	type II toxin-antitoxin system HicB family antitoxin			6.83354	0.000117715	0.000460994
VL20_RS30795	IS1 family transposase			6.82445	2.10754e-11	4.66706e-10
VL20_RS25245	DUF2887 domain-containing protein			6.77927	2.12777e-10	3.68947e-09
VL20_RS25115	lipoprotein signal peptidase	K03101	lspA	6.59139	7.14471e-09	8.02361e-08
VL20_RS25240	DUF2887 domain-containing protein			6.58647	1.84316e-11	4.18118e-10
VL20_RS30700	IS630 family transposase			6.56108	1.46544e-11	3.468e-10
VL20_RS21285	hypothetical protein			6.54945	1.30412e-07	1.02875e-06
VL20_RS26405	hypothetical protein			6.47791	5.10631e-12	1.31571e-10
VL20_RS30385	PEP-CTERM sorting domain-containing protein			6.47011	1.72701e-08	1.71891e-07
VL20_RS25570	HEAT repeat domain-containing protein			6.45201	5.1842e-08	4.5664e-07
VL20_RS21315	hypothetical protein			6.45095	0.000809269	0.00266566
VL20_RS20890	hypothetical protein			6.44571	4.94952e-07	3.37351e-06
VL20_RS30590	anacyclamide/piricyclamide family prenylated cyclic peptide			6.4271	2.01414e-12	5.78436e-11
VL20_RS31405	hypothetical protein			6.42509	3.06124e-09	3.81031e-08
VL20_RS24945	hypothetical protein			6.41828	2.7306e-09	3.43934e-08
VL20_RS30445	hypothetical protein			6.40935	1.91897e-11	4.31886e-10
VL20_RS25935	DUF4346 domain-containing protein			6.40498	7.4411e-12	1.87353e-10
VL20_RS26575	ISAs1 family transposase			6.39343	4.20239e-12	1.13034e-10
VL20_RS26380	hypothetical protein			6.35578	7.30696e-11	1.39414e-09
VL20_RS24925	type II toxin-antitoxin system HicA family toxin			6.35342	2.82594e-10	4.66729e-09
VL20_RS30800	IS1 family transposase			6.30939	7.70355e-08	6.55515e-07
VL20_RS25890	XisH protein			6.30227	1.0928e-08	1.16737e-07
VL20_RS24315	IS4 family transposase			6.29865	1.32482e-11	3.18997e-10
VL20_RS25815	DUF5615 family PIN-like protein			6.23505	1.1719e-08	1.23791e-07
VL20_RS25250	type II toxin-antitoxin system HicB family antitoxin			6.22283	1.87009e-07	1.43019e-06
VL20_RS30785	hypothetical protein			6.20141	1.6328e-09	2.14364e-08
VL20_RS25180	hypothetical protein			6.18732	1.53331e-11	3.58248e-10
VL20_RS24415	ISL3 family transposase			6.1664	5.63115e-11	1.13322e-09
VL20_RS24305	transposase			6.15922	6.20802e-11	1.22254e-09
VL20_RS25875	IS630 family transposase			6.14166	2.54694e-10	4.28166e-09
VL20_RS25220	Uma2 family endonuclease			6.1371	9.32373e-11	1.74275e-09
VL20_RS26155	HindVP family restriction endonuclease	K00558	E2.1.1.104	6.11576	9.74464e-12	2.38809e-10
VL20_RS30280	IS630 family transposase			6.10496	1.2608e-10	2.27936e-09
VL20_RS26585	DUF751 family protein			6.09624	1.01754e-10	1.87649e-09
VL20_RS24090	tRNA-Leu			6.09245	7.90374e-10	1.13314e-08
VL20_RS16270	hypothetical protein			6.07398	3.82753e-98	7.03499e-95
VL20_RS20965	transposase			6.0587	8.1446e-09	9.01793e-08
VL20_RS26110	methyltransferase domain-containing protein			6.05459	9.45717e-12	2.32798e-10
VL20_RS24225	ISL3 family transposase			6.03784	2.88788e-11	6.22023e-10
VL20_RS23740	IS5 family transposase			6.03146	3.20938e-11	6.85911e-10
VL20_RS30405	IS5 family transposase			5.99699	6.59127e-11	1.27973e-09
VL20_RS23525	clan AA aspartic protease			5.97457	1.15745e-07	9.30347e-07
VL20_RS24805	hypothetical protein			5.96913	2.19892e-10	3.8009e-09
VL20_RS31520	hypothetical protein			5.96637	1.35031e-08	1.39693e-07
VL20_RS23385	ISAs1 family transposase			5.92076	1.70293e-11	3.92886e-10
VL20_RS30215	type II toxin-antitoxin system HicA family toxin			5.91918	1.3623e-08	1.40042e-07
VL20_RS30535	DUF3110 domain-containing protein			5.91582	2.09233e-10	3.65098e-09
VL20_RS25960	IS1634 family transposase			5.91503	4.88219e-12	1.27585e-10
VL20_RS30565	IS200/IS605 family transposase			5.90909	6.17721e-05	0.000258039
VL20_RS29875	cold shock domain-containing protein			5.90723	0.000130829	0.000507306
VL20_RS09660	5'-nucleotidase C-terminal domain-containing protein	K07004	uncharacterized	5.90004	6.65197e-08	5.74905e-07
VL20_RS31390	hypothetical protein			5.89585	1.44975e-09	1.91242e-08
VL20_RS25545	Uma2 family endonuclease			5.88809	4.22381e-09	5.07409e-08
VL20_RS30790	IS630 family transposase			5.81976	1.37834e-09	1.82696e-08
VL20_RS30550	type II toxin-antitoxin system HicA family toxin			5.80912	3.43415e-09	4.22677e-08
VL20_RS25755	hypothetical protein			5.77658	4.63919e-10	7.14539e-09
VL20_RS31965	hypothetical protein			5.74089	3.02486e-09	3.77355e-08
VL20_RS23390	DUF29 family protein			5.72212	6.43642e-08	5.58026e-07
VL20_RS31985	hypothetical protein			5.71953	1.11989e-08	1.1898e-07
VL20_RS31990	hypothetical protein			5.69554	9.75078e-09	1.06256e-07
VL20_RS30825	tetratricopeptide repeat protein			5.69464	1.36384e-08	1.40042e-07
VL20_RS26125	DNA phosphorothioation system sulfurtransferase DndC	K19170	dndC	5.69438	2.21092e-10	3.8097e-09
VL20_RS26375	DUF4833 domain-containing protein			5.68163	2.85571e-10	4.68642e-09
VL20_RS31375	hypothetical protein			5.67702	3.48396e-09	4.27256e-08
VL20_RS26040	GUN4 domain-containing protein			5.67581	3.50652e-10	5.60433e-09
VL20_RS23535	hypothetical protein			5.64865	4.83624e-10	7.36658e-09
VL20_RS31525	ISAs1 family transposase			5.64755	2.64088e-07	1.92362e-06
VL20_RS25160	hypothetical protein			5.64748	7.81469e-10	1.12507e-08
VL20_RS24920	hypothetical protein			5.64333	2.34184e-06	1.32712e-05
VL20_RS24930	type II toxin-antitoxin system HicB family antitoxin			5.62512	1.23033e-09	1.65465e-08
VL20_RS21320	site-specific DNA-methyltransferase			5.60604	1.53396e-06	9.164e-06
VL20_RS26395	DUF1822 family protein			5.58683	1.50287e-10	2.6993e-09
VL20_RS30540	PIN domain-containing protein			5.58332	3.2903e-11	7.00492e-10
VL20_RS09655	hypothetical protein	K01126	glpQ	5.5711	4.33776e-12	1.15548e-10
VL20_RS26385	CHAT domain-containing protein			5.55326	5.73818e-10	8.59791e-09
VL20_RS24170	class I SAM-dependent DNA methyltransferase			5.55198	1.46405e-09	1.92667e-08
VL20_RS23380	ISAs1 family transposase			5.54847	2.14164e-11	4.7236e-10
VL20_RS24220	AarF/ABC1/UbiB kinase family protein			5.5478	8.07582e-10	1.14898e-08
VL20_RS26425	VWA domain-containing protein			5.52714	6.1538e-11	1.22058e-09
VL20_RS25860	PEP-CTERM sorting domain-containing protein			5.52674	2.94812e-11	6.32526e-10
VL20_RS25690	hypothetical protein			5.52435	1.08284e-07	8.76766e-07
VL20_RS23550	leuA allosteric domain protein			5.51201	7.25756e-07	4.72683e-06
VL20_RS23705	AAA family ATPase			5.4999	2.56258e-09	3.24829e-08
VL20_RS25440	hypothetical protein			5.4913	9.79112e-10	1.36334e-08
VL20_RS24655	hypothetical protein			5.48976	1.13112e-09	1.5362e-08
VL20_RS31505	hypothetical protein			5.48532	4.26658e-05	0.000185461
VL20_RS24795	2-C-methyl-D-erythritol 4-phosphate cytidylyltransferase	K00991	ispD	5.44985	4.36743e-10	6.80282e-09
VL20_RS30720	HAD-IIIC family phosphatase			5.44902	3.4946e-09	4.27256e-08
VL20_RS30725	amino acid adenylation domain-containing protein			5.44584	1.12286e-09	1.53253e-08
VL20_RS24440	DUF4164 domain-containing protein			5.42382	6.06829e-10	8.99478e-09
VL20_RS24755	pentapeptide repeat-containing protein			5.4232	1.0243e-09	1.4191e-08
VL20_RS24800	DUF1824 family protein			5.4169	4.7054e-12	1.2355e-10
VL20_RS26065	sulfotransferase family 2 domain-containing protein			5.3983	4.26772e-08	3.86407e-07
VL20_RS24785	glycosyltransferase			5.3965	6.34856e-10	9.38497e-09
VL20_RS24350	four helix bundle protein			5.3907	6.04672e-09	6.91735e-08
VL20_RS26600	hypothetical protein			5.38862	9.69314e-10	1.35311e-08
VL20_RS25090	N-6 DNA methylase			5.37269	9.36343e-10	1.31374e-08
VL20_RS24405	ATP-binding protein			5.36806	6.49035e-10	9.5434e-09
VL20_RS25825	IS5 family transposase			5.36598	2.82712e-10	4.66729e-09
VL20_RS26215	ATPase			5.3594	7.14649e-11	1.36826e-09
VL20_RS24385	Uma2 family endonuclease			5.34977	1.8698e-08	1.84769e-07
VL20_RS23090	hypothetical protein			5.32945	3.24611e-07	2.30361e-06
VL20_RS25615	patatin-like phospholipase family protein			5.29242	3.07218e-08	2.89079e-07
VL20_RS26410	hypothetical protein			5.27447	7.45688e-10	1.07637e-08
VL20_RS31870	hypothetical protein			5.26974	4.94014e-31	8.78708e-29
VL20_RS22175	LapA family protein			5.26842	9.40557e-08	7.83419e-07
VL20_RS25525	AAA family ATPase			5.26676	6.42108e-09	7.31526e-08
VL20_RS26360	ISAs1 family transposase			5.25835	1.4274e-11	3.39254e-10
VL20_RS11455	hypothetical protein			5.25439	4.53129e-36	1.08633e-33
VL20_RS23485	hypothetical protein			5.25101	4.49451e-10	6.97433e-09
VL20_RS24390	Uma2 family endonuclease			5.22966	2.06472e-09	2.6725e-08
VL20_RS24740	endonuclease/exonuclease/phosphatase family protein			5.22413	9.08301e-10	1.27765e-08
VL20_RS24055	ISAs1 family transposase			5.21585	1.93907e-11	4.34634e-10
VL20_RS24380	hypothetical protein			5.20409	4.50283e-10	6.97433e-09
VL20_RS26035	ISL3 family transposase			5.19504	8.39079e-10	1.18938e-08
VL20_RS25430	hypothetical protein			5.18348	4.7274e-09	5.60579e-08
VL20_RS24130	IS630 family transposase			5.14735	2.42823e-09	3.09936e-08
VL20_RS25880	hypothetical protein			5.14	5.89537e-09	6.75822e-08
VL20_RS26230	phosphodiester glycosidase family protein			5.13164	1.07056e-09	1.47576e-08
VL20_RS29850	hypothetical protein			5.10719	4.1089e-05	0.000179102
VL20_RS26540	hypothetical protein			5.10448	1.38586e-09	1.83253e-08
VL20_RS23375	hypothetical protein			5.10379	6.64034e-08	5.74801e-07
VL20_RS25230	Rpn family recombination-promoting nuclease/putative transposase			5.10336	1.11836e-09	1.53019e-08
VL20_RS26115	SDR family oxidoreductase			5.10139	4.65981e-12	1.22939e-10
VL20_RS25060	DUF4926 domain-containing protein			5.09815	2.95218e-07	2.11957e-06
VL20_RS21310	helix-turn-helix transcriptional regulator			5.09582	0.00346983	0.00983178
VL20_RS23630	RrF2 family transcriptional regulator			5.08816	4.94664e-09	5.84511e-08
VL20_RS25930	branched-chain amino acid ABC transporter permease	K11956	natD	5.07624	1.33878e-11	3.20958e-10
VL20_RS23680	Uma2 family endonuclease			5.07155	1.24397e-07	9.88363e-07
VL20_RS25775	isochorismate synthase			5.06917	5.81301e-10	8.68644e-09
VL20_RS24005	IS630 family transposase			5.04941	5.89526e-09	6.75822e-08
VL20_RS26535	YqeG family HAD IIIA-type phosphatase			5.04391	3.47271e-10	5.56642e-09
VL20_RS24650	tRNA-Ala			5.03137	2.25332e-07	1.67898e-06
VL20_RS23175	5S ribosomal RNA			5.01674	1.11938e-05	5.47673e-05
VL20_RS24940	DUF433 domain-containing protein			5.01579	4.70407e-09	5.59014e-08
VL20_RS26055	hypothetical protein			5.01426	6.89445e-10	1.01106e-08
VL20_RS30390	Uma2 family endonuclease			5.00345	1.0205e-06	6.35104e-06
VL20_RS26260	FAD-dependent oxidoreductase	K14606	curuP	4.99803	1.39956e-08	1.43176e-07
VL20_RS26085	amino acid adenylation domain-containing protein			4.98077	5.7832e-09	6.65732e-08
VL20_RS26090	amino acid adenylation domain-containing protein			4.97686	1.16175e-08	1.22954e-07
VL20_RS25425	hypothetical protein			4.97374	8.2227e-09	9.08603e-08
VL20_RS30690	IS630 family transposase			4.97194	2.73201e-09	3.43934e-08
VL20_RS23990	ISKra4 family transposase			4.96049	7.76532e-09	8.65009e-08
VL20_RS23765	ISL3 family transposase			4.95559	1.34941e-09	1.79293e-08
VL20_RS26060	ATP-binding cassette domain-containing protein	K02471	bacA	4.95423	8.08495e-10	1.14898e-08
VL20_RS23615	IS4 family transposase			4.94697	3.28006e-10	5.30389e-09
VL20_RS22325	trypsin-like peptidase domain-containing protein			4.94561	1.93906e-07	1.47273e-06
VL20_RS23810	Uma2 family endonuclease			4.94518	8.10791e-08	6.82025e-07
VL20_RS26030	helix-turn-helix domain-containing protein			4.93769	4.10846e-09	4.95664e-08
VL20_RS31935	hypothetical protein			4.93224	5.8394e-07	3.91709e-06
VL20_RS25085	XisI protein			4.92556	7.80781e-07	5.03535e-06
VL20_RS31960	hypothetical protein			4.92498	3.20835e-08	2.99337e-07
VL20_RS25820	ISL3 family transposase			4.91899	5.75266e-09	6.63602e-08
VL20_RS25870	ISKra4 family transposase			4.91441	1.10053e-08	1.17149e-07
VL20_RS25730	ATP-binding protein	K06923	uncharacterized	4.90524	9.13769e-11	1.71378e-09
VL20_RS30470	hypothetical protein			4.89819	1.68652e-08	1.68164e-07
VL20_RS23980	AAA family ATPase			4.88155	5.18317e-10	7.87328e-09
VL20_RS25325	PatA/PatG family cyanobactin maturation protease			4.87499	3.88333e-11	8.1417e-10
VL20_RS23760	IS630 family transposase			4.87481	1.06122e-08	1.14267e-07
VL20_RS23815	Uma2 family endonuclease			4.86755	3.08071e-08	2.89387e-07
VL20_RS25355	hypothetical protein	K16785	ecfT	4.80657	1.12722e-09	1.53469e-08
VL20_RS25850	hypothetical protein			4.80359	7.11769e-07	4.6667e-06
VL20_RS26415	hypothetical protein			4.79084	4.11454e-09	4.95664e-08
VL20_RS25725	Uma2 family endonuclease			4.786	2.7046e-09	3.42045e-08
VL20_RS31945	hypothetical protein			4.78145	2.88088e-08	2.72473e-07
VL20_RS24410	tetratricopeptide repeat protein			4.77536	1.89192e-08	1.8662e-07
VL20_RS26175	hypothetical protein	K00986	ltrA	4.77161	5.18117e-07	3.5097e-06
VL20_RS24855	DUF790 family protein	K09744	uncharacterized	4.76539	4.51133e-08	4.0448e-07
VL20_RS25625	hypothetical protein			4.75767	4.33567e-08	3.91275e-07
VL20_RS25665	hypothetical protein			4.74926	2.1164e-07	1.58989e-06
VL20_RS24290	MlaE family lipid ABC transporter permease subunit	K02066	mlAaE	4.7429	6.90967e-08	5.92534e-07
VL20_RS23540	leuA allosteric domain protein			4.73276	1.14704e-07	9.26026e-07
VL20_RS25335	gamma-glutamylcyclotransferase			4.7247	2.46786e-09	3.14268e-08
VL20_RS17760	DUF4278 domain-containing protein			4.72263	1.68272e-37	4.88343e-35
VL20_RS24665	class I SAM-dependent methyltransferase			4.71913	7.85025e-09	8.72708e-08
VL20_RS16265	ATP-binding protein			4.70992	1.43297e-13	4.81794e-12
VL20_RS24620	hypothetical protein			4.66781	9.9721e-08	8.16432e-07
VL20_RS25750	hypothetical protein			4.66648	2.89304e-10	4.7336e-09
VL20_RS23940	IS5 family transposase			4.66558	1.22704e-09	1.65425e-08
VL20_RS23935	Uma2 family endonuclease			4.66451	4.39437e-08	3.95278e-07
VL20_RS23925	hypothetical protein			4.66441	6.01886e-08	5.25959e-07
VL20_RS23220	nif11-class peptide radical SAM maturase 3	K06139	pqqE	4.66098	2.06175e-09	2.6725e-08
VL20_RS25295	DUF29 domain-containing protein			4.66089	1.18936e-09	1.61134e-08
VL20_RS23500	NUDIX hydrolase			4.65775	1.24421e-08	1.30182e-07
VL20_RS25055	helicase			4.64427	1.50103e-08	1.52131e-07
VL20_RS25300	Uma2 family endonuclease			4.64203	2.82167e-10	4.66729e-09
VL20_RS25185	hypothetical protein			4.63736	2.8189e-09	3.52459e-08
VL20_RS29890	DUF29 domain-containing protein			4.63299	2.38538e-05	0.000109063
VL20_RS25685	tetratricopeptide repeat protein			4.613	2.4583e-08	2.3495e-07
VL20_RS24450	shikimate dehydrogenase			4.61022	3.23404e-08	3.00716e-07
VL20_RS31400	hypothetical protein			4.60979	1.06988e-08	1.14773e-07
VL20_RS30545	type II toxin-antitoxin system HicA family toxin			4.60332	1.30731e-06	7.90404e-06
VL20_RS21950	DUF4276 family protein			4.60062	2.43903e-06	1.37795e-05
VL20_RS24205	ISL3 family transposase			4.59489	1.09454e-08	1.16737e-07
VL20_RS22265	NAD(P)-dependent oxidoreductase			4.59115	5.254e-09	6.15087e-08
VL20_RS17010	hypothetical protein			4.58793	6.18706e-36	1.42148e-33
VL20_RS23510	RES family NAD+ phosphorylase			4.58292	1.6248e-07	1.26008e-06
VL20_RS22735	hypothetical protein			4.57991	9.53853e-05	0.000381403
VL20_RS20865	ISL3 family transposase			4.57665	6.33408e-08	5.50017e-07
VL20_RS31425	hypothetical protein			4.57229	9.56082e-07	5.98393e-06
VL20_RS30625	hypothetical protein			4.56371	3.47894e-07	2.45181e-06
VL20_RS26420	hypothetical protein			4.54848	7.2158e-10	1.05259e-08
VL20_RS24375	hypothetical protein			4.54482	6.66375e-08	5.75022e-07
VL20_RS22035	ISAs1 family transposase			4.53955	1.97874e-08	1.93887e-07
VL20_RS22765	hypothetical protein			4.53936	3.46532e-07	2.44658e-06
VL20_RS31970	hypothetical protein			4.53843	6.4266e-07	4.24895e-06
VL20_RS23635	GFA family protein			4.53366	4.61189e-07	3.17082e-06
VL20_RS25015	hypothetical protein			4.52927	6.86884e-08	5.9087e-07
VL20_RS08285	hypothetical protein			4.51715	0.0123684	0.0304734
VL20_RS24345	NUDIX domain-containing protein			4.51193	1.75018e-07	1.34972e-06
VL20_RS22025	DnaJ domain-containing protein			4.50291	3.98609e-08	3.62097e-07
VL20_RS23670	IS4 family transposase			4.47666	4.23937e-09	5.08171e-08
VL20_RS24845	1-acyl-sn-glycerol-3-phosphate acyltransferase			4.47076	1.50365e-08	1.52131e-07
VL20_RS25715	DUF3084 domain-containing protein			4.44046	8.37244e-08	7.01605e-07
VL20_RS25575	transposase family protein			4.43723	3.34759e-07	2.37257e-06
VL20_RS30630	DUF3352 domain-containing protein			4.43643	4.17873e-06	2.23055e-05
VL20_RS19290	ISNCY family transposase			4.42031	0.00797225	0.0205704
VL20_RS23950	ABC transporter			4.40169	3.28121e-08	3.03567e-07
VL20_RS25915	SGNH/GDSL hydrolase family protein			4.39781	1.59534e-10	2.85607e-09
VL20_RS24435	M48 family metalloprotease			4.3973	7.50283e-09	8.37461e-08
VL20_RS25225	Uma2 family endonuclease			4.39082	1.22183e-07	9.743e-07
VL20_RS25985	potassium channel family protein			4.38761	1.22273e-07	9.743e-07
VL20_RS24630	metallophosphoesterase			4.38007	3.77795e-09	4.59859e-08
VL20_RS29825	ISL3 family transposase			4.37308	2.35071e-07	1.73055e-06
VL20_RS23875	IS630 family transposase			4.35921	3.20835e-08	2.99337e-07
VL20_RS25555	Uma2 family endonuclease			4.3493	1.35028e-07	1.06363e-06
VL20_RS22245	NAD(P)/FAD-dependent oxidoreductase			4.34516	9.89409e-08	8.14269e-07
VL20_RS31995	hypothetical protein			4.33755	9.78545e-08	8.07739e-07
VL20_RS26005	DEAD/DEAH box helicase			4.33593	1.01115e-07	8.24774e-07
VL20_RS31900	hypothetical protein			4.32435	8.80374e-06	4.42514e-05
VL20_RS24445	hypothetical protein			4.31838	8.81112e-07	5.60375e-06
VL20_RS31905	hypothetical protein			4.31722	6.52488e-05	0.000270107
VL20_RS30715	metallothionein	K21904	smtA	4.31377	2.27061e-05	0.000104161
VL20_RS23945	Uma2 family endonuclease			4.30258	2.32551e-07	1.71889e-06
VL20_RS21110	type II toxin-antitoxin system VapC family toxin			4.2992	2.13532e-05	9.85284e-05
VL20_RS21115	type II toxin-antitoxin system VapC family toxin			4.28469	1.54792e-06	9.23726e-06
VL20_RS22465	WD40 repeat domain-containing protein	K12132	prkC, stkP	4.26928	6.69742e-05	0.000276626
VL20_RS22410	hypothetical protein			4.23675	3.23259e-08	3.00716e-07
VL20_RS24570	recombinase family protein			4.23514	4.35939e-08	3.92772e-07
VL20_RS24490	four helix bundle protein			4.23246	6.00575e-07	4.01403e-06
VL20_RS25785	hypothetical protein			4.2292	1.93618e-07	1.47269e-06
VL20_RS31415	hypothetical protein			4.21314	3.91986e-07	2.72562e-06
VL20_RS25970	IS630 family transposase			4.20583	8.60012e-08	7.18501e-07
VL20_RS23675	DDE transposase family protein			4.2033	2.85499e-07	2.05515e-06
VL20_RS30710	YgiT-type zinc finger protein			4.18985	3.35362e-07	2.37379e-06
VL20_RS25770	4Fe-4S binding protein			4.17334	2.24059e-08	2.1599e-07
VL20_RS31930	nitrate/nitrite transporter NrtS			4.16188	6.73487e-07	4.44211e-06
VL20_RS23255	peptidylprolyl isomerase			4.13283	2.00827e-07	1.51693e-06
VL20_RS25660	heavy metal translocating P-type ATPase	K01534	zntA	4.12899	3.20789e-08	2.99337e-07
VL20_RS23560	Uma2 family endonuclease			4.12282	1.1564e-07	9.30347e-07
VL20_RS23555	hypothetical protein			4.12192	7.26211e-07	4.72683e-06
VL20_RS24810	hypothetical protein			4.1213	8.38473e-12	2.08259e-10
VL20_RS24670	glycosyltransferase	K00721	dpm1	4.11773	3.00069e-08	2.82834e-07
VL20_RS21025	DUF2281 domain-containing protein			4.11504	4.15188e-05	0.00018069
VL20_RS22990	Uma2 family endonuclease			4.10966	2.87089e-05	0.00012912
VL20_RS25285	DUF29 domain-containing protein			4.10862	4.18878e-08	3.79884e-07
VL20_RS24140	tRNA-Arg			4.1084	5.12566e-08	4.52206e-07
VL20_RS23885	serine/threonine protein kinase	K08884	n/a	4.08144	5.13372e-09	6.03568e-08
VL20_RS23960	ABC transporter ATP-binding protein	K01990	abc-2a	4.06986	2.22977e-07	1.66373e-06
VL20_RS26145	YdcF family protein			4.06232	4.78135e-08	4.25919e-07
VL20_RS22770	hypothetical protein			4.05921	7.41637e-06	3.7935e-05
VL20_RS24280	Rpn family recombination-promoting nuclease/putative transposase			4.05398	1.0089e-07	8.24157e-07
VL20_RS24160	ATP-dependent dethiobiotin synthetase BioD	K01935	bioD	4.05036	1.19647e-07	9.58917e-07
VL20_RS31430	tetratricopeptide repeat protein			4.04771	5.231e-07	3.53911e-06
VL20_RS26170	IS200/IS605 family element transposase accessory protein TnpB			4.03493	2.66944e-06	1.49586e-05
VL20_RS24215	hypothetical protein			4.03346	1.06898e-13	3.65047e-12
VL20_RS24510	DUF29 domain-containing protein			4.02556	9.51566e-08	7.90201e-07
VL20_RS30755	IS630 family transposase			4.02371	1.20401e-07	9.63557e-07
VL20_RS24190	flavin oxidoreductase			4.00481	2.56994e-07	1.88189e-06
VL20_RS21955	AAA family ATPase			4.00278	2.26351e-07	1.67981e-06
VL20_RS25035	MlaE family lipid ABC transporter permease subunit	K02066	mlAaE	3.99754	1.85623e-08	1.84087e-07
VL20_RS30775	hypothetical protein			3.99483	0.00487345	0.0133097
VL20_RS30090	hypothetical protein			3.98095	3.85994e-05	0.000169053
VL20_RS31980	hypothetical protein			3.98088	9.17429e-07	5.78137e-06
VL20_RS24285	TIGR03279 family radical SAM protein			3.97858	2.98421e-07	2.13978e-06
VL20_RS26080	hypothetical protein			3.96798	8.30045e-07	5.32194e-06
VL20_RS25735	serine/threonine protein kinase			3.96424	8.06053e-08	6.79599e-07
VL20_RS25650	hypothetical protein	K00689 K02014	E2.4.1.5	3.9642	7.84386e-08	6.6336e-07
VL20_RS23215	RRXRR domain-containing protein			3.96046	1.51941e-07	1.18669e-06
VL20_RS23975	DUF29 domain-containing protein			3.94975	2.02804e-07	1.52977e-06
VL20_RS23955	ABC transporter permease subunit	K01992	abc-2.p	3.93923	1.57686e-07	1.22893e-06
VL20_RS22240	glycosyltransferase	K00721 K07011	dpm1	3.9345	5.21504e-06	2.74387e-05
VL20_RS22855	AAA family ATPase	K07028	uncharacterized	3.92576	1.75409e-07	1.35085e-06
VL20_RS24275	Rpn family recombination-promoting nuclease/putative transposase			3.91483	4.54747e-07	3.13043e-06
VL20_RS30425	DUF4164 family protein			3.90679	3.61153e-07	2.53036e-06
VL20_RS23780	tRNA-His			3.90539	1.29369e-07	1.02198e-06
VL20_RS22125	nucleotidyltransferase domain-containing protein			3.90384	6.23978e-05	0.000259865
VL20_RS26595	beta-glucosidase			3.90312	1.58018e-07	1.22893e-06
VL20_RS25620	DUF2283 domain-containing protein			3.89233	2.69404e-07	1.95203e-06
VL20_RS24300	VOC family protein			3.88478	1.28167e-07	1.01393e-06
VL20_RS22950	hypothetical protein			3.8539	0.000268789	0.000973786
VL20_RS24990	type II toxin-antitoxin system HicB family antitoxin			3.84952	1.83795e-07	1.40952e-06
VL20_RS23700	competence/damage-inducible protein A	K03742	pncC	3.84069	4.31051e-08	3.89642e-07
VL20_RS22195	IS4 family transposase			3.83566	3.89052e-07	2.70863e-06
VL20_RS25110	HNH endonuclease			3.82394	8.16245e-07	5.2477e-06
VL20_RS25010	peptidase			3.81575	9.59148e-07	5.99631e-06
VL20_RS22120	DUF86 domain-containing protein			3.80791	8.60071e-06	4.33495e-05
VL20_RS24815	hypothetical protein			3.79017	4.79759e-11	9.83417e-10
VL20_RS24050	TldD/PmbA family protein	K03568	tldD	3.78551	9.1701e-09	1.00127e-07
VL20_RS30080	IS1 family transposase			3.77368	2.14192e-05	9.87504e-05
VL20_RS23420	2OG-Fe(II) oxygenase			3.76209	1.50055e-06	8.98374e-06
VL20_RS26025	ISL3 family transposase			3.75351	9.53024e-08	7.90221e-07
VL20_RS21065	DUF29 domain-containing protein			3.75143	3.63416e-08	3.33979e-07
VL20_RS30370	hypothetical protein			3.7389	1.6583e-06	9.77905e-06
VL20_RS21945	hypothetical protein			3.73719	3.15347e-05	0.000140909
VL20_RS22760	PQQ-binding-like beta-propeller repeat protein			3.73579	4.16721e-06	2.2281e-05
VL20_RS29840	ISL3 family transposase			3.7303	1.70223e-06	9.97387e-06
VL20_RS24910	antitoxin family protein			3.71762	3.6988e-07	2.58822e-06
VL20_RS23685	DUF29 domain-containing protein			3.71726	9.51619e-06	4.7315e-05
VL20_RS23850	hypothetical protein			3.71621	1.11723e-07	9.03286e-07
VL20_RS23900	AbrB/MazE/SpoVT family DNA-binding domain-containing protein			3.71355	3.3079e-06	1.8131e-05
VL20_RS29865	ACP S-malonyltransferase			3.71264	7.78013e-05	0.000318011
VL20_RS26130	D-alanyl-D-alanine dipeptidase	K08641	vanX	3.70831	4.91566e-07	3.35457e-06
VL20_RS24110	hypothetical protein			3.69995	9.44179e-07	5.92287e-06
VL20_RS25165	hypothetical protein			3.69076	2.82299e-06	1.57391e-05
VL20_RS24195	hypothetical protein			3.6902	3.052e-07	2.17988e-06
VL20_RS25550	hypothetical protein			3.68533	8.53572e-06	4.31007e-05
VL20_RS21030	PIN domain nuclease			3.67938	2.68518e-05	0.000121262
VL20_RS23880	DnaJ domain-containing protein			3.67836	6.04089e-08	5.27048e-07
VL20_RS24505	hypothetical protein			3.66067	2.33362e-07	1.72257e-06
VL20_RS26340	TolB family protein			3.65419	1.36137e-07	1.07084e-06
VL20_RS23775	DUF4359 domain-containing protein			3.6533	5.08854e-08	4.4984e-07
VL20_RS26495	family 10 glycosylhydrolase			3.65263	8.5335e-08	7.14017e-07
VL20_RS25680	Rpn family recombination-promoting nuclease/putative transposase			3.64274	1.32371e-06	7.9857e-06
VL20_RS24615	tetratricopeptide repeat protein	K05838	ybbN	3.63815	2.16429e-06	1.23796e-05
VL20_RS22595	GTP-binding protein			3.63322	1.25463e-06	7.6527e-06
VL20_RS25190	hypothetical protein			3.6308	4.33289e-05	0.000187727
VL20_RS23415	ATP-binding cassette domain-containing protein	K02065	mlaF	3.62356	3.42158e-07	2.41879e-06
VL20_RS24935	DUF1902 domain-containing protein			3.61248	2.09582e-06	1.20253e-05
VL20_RS22745	DUF2283 domain-containing protein			3.60834	5.04022e-05	0.000214608
VL20_RS29815	type II toxin-antitoxin system VapC family toxin			3.60573	3.92494e-05	0.000171626
VL20_RS25580	type II toxin-antitoxin system VapC family toxin	K07065	uncharacterized	3.60259	9.33467e-06	4.65804e-05
VL20_RS26355	hypothetical protein	K12686 K21831	apE, estA	3.59909	7.37245e-08	6.30258e-07
VL20_RS21120	hypothetical protein			3.57458	0.000129549	0.000502696
VL20_RS25720	Uma2 family endonuclease			3.5736	2.20796e-07	1.64969e-06
VL20_RS21650	protein kinase	K08884	n/a	3.56617	1.24187e-06	7.59166e-06
VL20_RS24585	hypothetical protein			3.56488	1.12068e-06	6.90437e-06
VL20_RS24635	hypothetical protein			3.56451	1.26588e-06	7.70693e-06
VL20_RS22860	Uma2 family endonuclease			3.55215	4.17011e-06	2.2281e-05
VL20_RS25765	hypothetical protein			3.54326	8.16563e-07	5.2477e-06
VL20_RS24200	MBL fold metallo-hydrolase			3.53346	2.35849e-07	1.73396e-06
VL20_RS31365	hypothetical protein			3.53012	6.2522e-08	5.43764e-07
VL20_RS21795	hypothetical protein			3.51721	0.0001205	0.00047023
VL20_RS23645	hypothetical protein			3.51355	1.45995e-06	8.76926e-06
VL20_RS26310	tRNA-Ser			3.50713	6.76679e-07	4.45784e-06
VL20_RS29990	hypothetical protein			3.49492	2.41834e-10	4.1284e-09
VL20_RS29795	IS630 family transposase			3.49346	4.9989e-07	3.39457e-06
VL20_RS22330	AAA family ATPase			3.49247	5.2431e-06	2.756e-05
VL20_RS25330	aldo/keto reductase			3.49077	4.98133e-07	3.38681e-06
VL20_RS25290	Uma2 family endonuclease			3.47439	2.7847e-09	3.48974e-08
VL20_RS21995	hypothetical protein			3.474	7.9043e-07	5.09162e-06
VL20_RS23260	HlyD family efflux transporter periplasmic adaptor subunit	K02022	hlyD	3.4591	1.09134e-06	6.7313e-06
VL20_RS23585	DUF4351 domain-containing protein			3.45512	9.5148e-06	4.7315e-05
VL20_RS23300	DUF1823 family protein			3.44488	6.68743e-07	4.4161e-06
VL20_RS22255	copper-translocating P-type ATPase	K17686	copA	3.44077	3.10903e-06	1.71432e-05
VL20_RS31895	SH3 domain-containing protein			3.43622	0.00180095	0.00546831
VL20_RS31940	hypothetical protein			3.39532	5.4698e-07	3.6871e-06
VL20_RS24730	GlsB/YeaQ/YmgE family stress response membrane protein			3.39327	1.1532e-07	9.29644e-07
VL20_RS26105	mannan-binding protein			3.39065	9.87664e-11	1.83366e-09
VL20_RS26210	flagellar assembly protein H			3.38522	2.13395e-05	9.85284e-05
VL20_RS24480	DUF4164 family protein			3.3649	2.67959e-06	1.50003e-05
VL20_RS22415	tetratricopeptide repeat protein			3.35867	3.59306e-06	1.94618e-05
VL20_RS26555	tetratricopeptide repeat protein			3.35564	2.0081e-06	1.15533e-05
VL20_RS31910	hypothetical protein			3.33695	3.56508e-05	0.000157641
VL20_RS23830	FtsX-like permease family protein			3.33595	7.71677e-08	6.55628e-07
VL20_RS22940	IS630 family transposase			3.33473	2.58982e-06	1.45717e-05
VL20_RS23405	type II toxin-antitoxin system HicB family antitoxin			3.33103	7.13523e-07	4.67265e-06
VL20_RS23580	DUF4351 domain-containing protein			3.32709	1.958e-05	9.14951e-05
VL20_RS29975	DUF86 domain-containing protein			3.32092	0.000663711	0.00223017
VL20_RS24255	helix-turn-helix transcriptional regulator			3.31284	3.90271e-06	2.10357e-05
VL20_RS30070	IS630 family transposase			3.30537	7.37591e-06	3.7763e-05
VL20_RS25990	DUF2092 domain-containing protein			3.30335	4.00263e-06	2.15322e-05
VL20_RS23910	PIN domain-containing protein			3.29863	3.55245e-06	1.92608e-05
VL20_RS23010	ATP-binding protein			3.28643	9.19504e-06	4.59252e-05
VL20_RS23855	hypothetical protein			3.28638	1.07899e-06	6.66991e-06
VL20_RS25105	hypothetical protein			3.27782	4.60675e-06	2.44717e-05
VL20_RS25095	hypothetical protein			3.27642	1.40377e-05	6.74249e-05
VL20_RS20900	ISKra4 family transposase			3.27358	4.25088e-06	2.26686e-05
VL20_RS24765	FkbM family methyltransferase			3.26962	3.64626e-05	0.000160587
VL20_RS29820	IS630 family transposase			3.26617	5.74742e-07	3.86479e-06
VL20_RS23290	GUN4 domain-containing protein			3.26575	4.09116e-07	2.83757e-06
VL20_RS24475	hypothetical protein			3.26446	7.30905e-06	3.74817e-05
VL20_RS23515	hypothetical protein			3.26293	3.42024e-05	0.000151601
VL20_RS24175	DUF1995 family protein			3.25324	2.94018e-06	1.6261e-05
VL20_RS23005	hypothetical protein			3.24872	6.19341e-05	0.000258129
VL20_RS25345	helix-turn-helix transcriptional regulator			3.24684	7.51973e-06	3.83924e-05
VL20_RS30835	pilus assembly protein			3.24639	3.22815e-13	1.0289e-11
VL20_RS24865	hypothetical protein			3.24005	1.37414e-05	6.61748e-05
VL20_RS22290	Uma2 family endonuclease			3.23954	6.58332e-06	3.39574e-05
VL20_RS24105	aspartyl protease			3.23231	1.45893e-08	1.48423e-07
VL20_RS25790	TIGR03943 family protein			3.22951	1.90102e-05	8.90589e-05
VL20_RS22985	IS607 family transposase			3.22459	4.58248e-05	0.000196943
VL20_RS31385	hypothetical protein			3.22233	3.04037e-05	0.000136408
VL20_RS21470	hypothetical protein			3.2196	9.82206e-09	1.06822e-07
VL20_RS21015	IS1634 family transposase			3.21398	4.68376e-07	3.21222e-06
VL20_RS21555	ABC transporter substrate-binding protein			3.20845	7.2049e-05	0.000295814
VL20_RS23695	Hsp70 family protein			3.18573	7.99448e-06	4.05534e-05
VL20_RS21715	hypothetical protein			3.17967	3.63637e-06	1.96771e-05
VL20_RS25610	endonuclease/exonuclease/phosphatase family protein			3.15725	0.000183228	0.000688229
VL20_RS21005	transposase			3.15004	8.72991e-06	4.39204e-05
VL20_RS23565	hypothetical protein			3.1418	0.000182112	0.000684969
VL20_RS26300	tRNA-Pro			3.14111	9.91239e-05	0.000394635
VL20_RS23350	DUF29 domain-containing protein			3.13251	1.85841e-05	8.71423e-05
VL20_RS26370	hypothetical protein	K12686	apE, estA	3.1315	4.97112e-07	3.38404e-06
VL20_RS24595	slipin family protein			3.13139	3.87199e-07	2.69914e-06
VL20_RS24565	hypothetical protein			3.12851	1.59176e-06	9.41734e-06
VL20_RS23665	ISAs1 family transposase			3.12792	5.87156e-06	3.06589e-05
VL20_RS24260	hypothetical protein			3.11904	4.02541e-06	2.16126e-05
VL20_RS23575	hypothetical protein			3.11883	6.3989e-05	0.00026529
VL20_RS24470	shikimate dehydrogenase			3.10838	3.22486e-06	1.7711e-05
VL20_RS22610	DUF445 domain-containing protein			3.1062	4.14689e-05	0.000180616
VL20_RS26515	peptide chain release factor 2			3.09814	4.76609e-07	3.26057e-06
VL20_RS25200	response regulator transcription factor			3.09383	2.03136e-05	9.46022e-05
VL20_RS24830	TldD/PmbA family protein	K03592	pmbA	3.09133	1.27464e-06	7.74903e-06
VL20_RS24880	BON domain-containing protein			3.08936	8.5196e-07	5.44346e-06
VL20_RS23690	Uma2 family endonuclease			3.08702	1.67449e-06	9.85394e-06
VL20_RS21940	AAA family ATPase			3.08096	6.14859e-06	3.19842e-05
VL20_RS26160	potassium-transporting ATPase subunit KdpB	K01547	kdpB	3.06685	8.26082e-07	5.30269e-06
VL20_RS25675	Rpn family recombination-promoting nuclease/putative transposase			3.06357	1.70392e-06	9.97387e-06
VL20_RS26265	hypothetical protein			3.05252	4.15879e-07	2.87724e-06
VL20_RS31330	hypothetical protein			3.0512	0.000115097	0.000452028
VL20_RS21010	hypothetical protein			3.03214	9.59603e-06	4.7626e-05
VL20_RS22115	nucleotidyltransferase domain-containing protein			3.02785	0.000602229	0.00203753
VL20_RS30260	IS5/IS1182 family transposase			3.0179	1.91892e-05	8.97449e-05
VL20_RS25670	Rpn family recombination-promoting nuclease/putative transposase			3.00687	6.25655e-06	3.24235e-05
VL20_RS23265	peptidase domain-containing ABC transporter	K06147	abcb-bac	3.00464	2.50597e-05	0.000113821
VL20_RS24500	prepilin-type N-terminal cleavage/methylation domain-containing protein			3.00278	1.58356e-06	9.37887e-06
VL20_RS22750	hypothetical protein			2.99073	0.00132132	0.00414907
VL20_RS23920	hypothetical protein			2.97762	4.82832e-06	2.55502e-05
VL20_RS23800	ISAs1 family transposase			2.97596	1.50306e-05	7.17565e-05
VL20_RS25975	DUF2252 domain-containing protein			2.97383	6.98755e-07	4.5923e-06
VL20_RS23370	WD40 repeat domain-containing protein			2.96634	2.61101e-06	1.4661e-05
VL20_RS24465	shikimate dehydrogenase			2.96108	2.9011e-05	0.000130266
VL20_RS30395	DUF29 domain-containing protein			2.95323	7.63753e-05	0.000312645
VL20_RS26135	response regulator			2.95271	1.32766e-05	6.42167e-05
VL20_RS22335	formylglycine-generating enzyme family protein			2.95115	2.06229e-05	9.55584e-05
VL20_RS24560	hypothetical protein			2.94969	9.47921e-05	0.000379306
VL20_RS21105	DUF433 domain-containing protein			2.94826	0.000579416	0.0019746
VL20_RS20410	ATP-grasp domain-containing protein			2.94132	8.03433e-27	1.05479e-24
VL20_RS22020	type II toxin-antitoxin system Phd/YefM family antitoxin			2.92495	0.00018354	0.000688932
VL20_RS23000	AbrB/MazE/SpoVT family DNA-binding domain-containing protein			2.92066	0.000103641	0.000410249
VL20_RS22145	Uma2 family endonuclease			2.91257	0.00016243	0.000620247
VL20_RS21490	Uma2 family endonuclease			2.91037	9.17726e-06	4.5878e-05
VL20_RS22040	trypsin-like serine protease			2.89243	1.68484e-19	1.0209e-17
VL20_RS25590	type II toxin-antitoxin system RelE/ParE family toxin			2.88045	6.19257e-05	0.000258129
VL20_RS20990	IS5 family transposase			2.87881	2.83373e-06	1.5783e-05
VL20_RS22700	hypothetical protein			2.87234	1.36556e-05	6.58191e-05
VL20_RS23295	CO2 hydration protein			2.84865	7.7761e-06	3.95548e-05
VL20_RS24210	group II intron reverse transcriptase/maturase	K00986	ltrA	2.84836	7.62432e-07	4.93433e-06
VL20_RS25510	ferredoxin--nitrite reductase			2.84623	1.03826e-06	6.44705e-06
VL20_RS21815	S8 family serine peptidase			2.8362	1.01562e-07	8.27194e-07
VL20_RS25435	hypothetical protein			2.82154	2.45304e-05	0.000111601
VL20_RS21825	DNA cytosine methyltransferase	K00558	E2.1.1.104	2.81591	0.000171688	0.000650198
VL20_RS26335	helix-turn-helix transcriptional regulator			2.80859	1.06228e-05	5.22516e-05
VL20_RS25120	biotin transporter BioY	K03523	bioY	2.80445	6.79e-06	3.49907e-05
VL20_RS26050	hypothetical protein			2.7983	1.14173e-05	5.57437e-05
VL20_RS25800	ATP-dependent sacrificial sulfur transferase LarE	K06864	larE	2.79779	9.05128e-06	4.53304e-05
VL20_RS25315	cyanobactin biosynthesis PatC/TenC/TruC family protein			2.79091	2.37513e-06	1.34461e-05
VL20_RS21800	DUF262 domain-containing protein			2.78581	5.19923e-05	0.000220867
VL20_RS13860	hypothetical protein			2.78534	0.0216573	0.0499658
VL20_RS22355	formylglycine-generating enzyme family protein			2.78519	0.000102369	0.000406383
VL20_RS24600	glutathione-disulfide reductase	K00383	gsr	2.78419	2.03807e-05	9.47663e-05
VL20_RS21560	hypothetical protein			2.76519	3.70802e-05	0.000162933
VL20_RS20415	SAM-dependent methyltransferase	K00588	E2.1.1.104	2.75207	6.43591e-18	3.34789e-16
VL20_RS24355	OB-fold nucleic acid binding domain protein			2.74591	8.84959e-07	5.62173e-06
VL20_RS20225	hypothetical protein			2.73875	4.16525e-12	1.12584e-10
VL20_RS31340	hypothetical protein			2.73796	0.00131016	0.00411873
VL20_RS24860	hypothetical protein			2.73565	1.32594e-05	6.419e-05
VL20_RS26305	GNAT family N-acetyltransferase			2.73184	7.02721e-06	3.61456e-05
VL20_RS30335	IS30 family transposase			2.73007	2.02993e-05	9.46022e-05
VL20_RS26000	hypothetical protein			2.72587	4.35215e-06	2.31862e-05
VL20_RS26510	hypothetical protein			2.72383	5.3036e-06	2.77985e-05
VL20_RS30100	Uma2 family endonuclease			2.72205	0.000707577	0.00236173
VL20_RS30220	ISL3 family transposase			2.72178	1.25023e-05	6.06844e-05
VL20_RS25745	ATP-dependent zinc metalloprotease FtsH	K03798	ftsH	2.71058	6.14806e-05	0.000257072
VL20_RS22540	DUF3598 family protein			2.69765	0.000155569	0.000596374
VL20_RS22425	permease	K07089	uncharacterized	2.69291	2.04164e-05	9.48406e-05
VL20_RS25320	Uma2 family endonuclease			2.68903	2.3092e-07	1.70912e-06
VL20_RS21465	DUF29 domain-containing protein			2.68287	3.6212e-05	0.000159611
VL20_RS26440	PIN domain-containing protein			2.67418	1.56299e-06	9.29448e-06
VL20_RS24540	DUF2839 domain-containing protein			2.66209	4.45313e-05	0.000192133
VL20_RS23165	amino acid ABC transporter substrate-binding protein	K02030	abc.pa	2.66005	2.45684e-05	0.000111682
VL20_RS23305	DMT family transporter			2.65762	2.05845e-05	9.54609e-05
VL20_RS25305	PatA/PatG family cyanobactin maturation protease			2.65679	2.36289e-09	3.03e-08
VL20_RS28910	PEP-CTERM sorting domain-containing protein			2.6498	0.012838	0.0315316
VL20_RS21060	DUF29 domain-containing protein			2.63908	2.16553e-07	1.62459e-06
VL20_RS31920	hypothetical protein			2.63833	0.00386316	0.0108019
VL20_RS21700	hypothetical protein			2.63251	0.000110068	0.000434441
VL20_RS22815	hypothetical protein			2.61674	0.00104973	0.00336523
VL20_RS21515	CHAD domain-containing protein			2.61437	4.80647e-08	4.27465e-07
VL20_RS26460	DUF393 domain-containing protein			2.61335	2.59682e-05	0.000117368
VL20_RS25700	UPF0175 family protein			2.6059	3.37544e-05	0.000149883
VL20_RS24100	DUF3007 family protein			2.60001	5.98318e-07	4.0038e-06
VL20_RS24580	tetratricopeptide repeat protein			2.59548	3.60454e-05	0.000159004
VL20_RS23160	circadian clock protein KaiC	K08482	kaiC	2.5932	2.44273e-05	0.000111224
VL20_RS23410	MCE family protein	K02067	mlaD	2.5855	2.22944e-06	1.2724e-05
VL20_RS22650	amino acid ABC transporter permease	K09971	aapM	2.58406	0.000180928	0.00068191
VL20_RS30140	type II toxin-antitoxin system HicB family antitoxin			2.57923	0.0024348	0.00714121
VL20_RS30615	calcium-binding protein			2.56816	3.17401e-22	2.61216e-20
VL20_RS23600	DUF3887 domain-containing protein			2.56574	2.0053e-08	1.9605e-07
VL20_RS26165	potassium-transporting ATPase subunit A	K01546	kdpA	2.56515	2.03847e-06	1.17085e-05
VL20_RS25310	cyanobactin biosynthesis system PatB/AcyB/McaB family protein			2.55086	2.83736e-06	1.57873e-05
VL20_RS23450	twitching motility protein PilT			2.5393	0.000181983	0.000684953
VL20_RS22605	DUF2993 domain-containing protein			2.528	3.00982e-06	1.66128e-05
VL20_RS26560	type IV pilus assembly protein PilM			2.52782	1.50694e-11	3.55098e-10
VL20_RS24125	DUF3727 domain-containing protein			2.52357	1.93634e-07	1.47269e-06
VL20_RS21040	mercuric reductase			2.50548	2.90651e-06	1.61232e-05
VL20_RS13095	LamG domain-containing protein			2.50524	0.000339627	0.00120664
VL20_RS26180	group II intron reverse transcriptase/maturase	K00986	ltrA	2.50311	0.000653561	0.0021974
VL20_RS25605	hypothetical protein			2.49938	0.00078706	0.00260339
VL20_RS21750	DNA (cytosine-5-)-methyltransferase	K00558	E2.1.1.104	2.46917	4.7896e-05	0.000205046
VL20_RS22840	response regulator transcription factor			2.46896	2.69528e-05	0.000121616
VL20_RS25760	thioredoxin fold domain-containing protein			2.46686	2.48969e-09	3.16316e-08
VL20_RS21965	DUF839 domain-containing protein	K07093	uncharacterized	2.46611	1.95677e-24	2.15792e-22
VL20_RS25925	pentapeptide repeat-containing protein			2.46179	2.88097e-06	1.59976e-05
VL20_RS29965	transposase			2.46157	0.000694774	0.00232463
VL20_RS26045	hypothetical protein			2.45679	0.000113489	0.000446346
VL20_RS22495	hypothetical protein			2.45458	1.56314e-06	9.29448e-06
VL20_RS09040	hypothetical protein			2.45394	4.30134e-11	8.91638e-10
VL20_RS26465	DUF475 domain-containing protein			2.42533	8.15514e-05	0.000331218
VL20_RS26435	AbrB/MazE/SpoVT family DNA-binding domain-containing protein			2.42476	4.10818e-06	2.20215e-05
VL20_RS24420	sulfite oxidase-like oxidoreductase			2.41579	1.61909e-05	7.69628e-05
VL20_RS21975	DUF4278 domain-containing protein			2.40328	0.000534524	0.00182612
VL20_RS24250	pentapeptide repeat-containing protein			2.40248	1.15534e-05	5.63269e-05
VL20_RS29830	ISKra4 family transposase			2.39473	0.000232409	0.000853768
VL20_RS22320	hypothetical protein			2.38648	0.00117776	0.00374521
VL20_RS25495	ferredoxin family protein			2.38127	3.45932e-05	0.00015321
VL20_RS26150	K(+)-transporting ATPase subunit C	K01548	kdpC	2.37752	0.000165147	0.000629318
VL20_RS31325	hypothetical protein			2.37571	0.00138617	0.00433297
VL20_RS21070	DUF29 domain-containing protein			2.36842	8.66637e-05	0.00035034
VL20_RS22830	hypothetical protein			2.35463	2.24714e-05	0.00010317
VL20_RS22910	ABC transporter ATP-binding protein/permease	K02471	bacA	2.34888	0.000687617	0.00230628
VL20_RS23440	transposase			2.34728	0.000292397	0.00105171
VL20_RS22250	S-layer homology domain-containing protein			2.34623	0.000492077	0.0016937
VL20_RS25600	hypothetical protein			2.33649	0.00151527	0.00468604
VL20_RS25445	DUF4347 domain-containing protein			2.32454	8.51911e-05	0.00034464
VL20_RS31335	hypothetical protein			2.30772	0.000481783	0.00166138
VL20_RS16765	hypothetical protein			2.30508	1.36333e-12	3.99861e-11
VL20_RS23445	helix-turn-helix transcriptional regulator			2.30277	0.000184098	0.000690085
VL20_RS25485	YvcK family protein			2.30252	1.01172e-05	4.98534e-05
VL20_RS25375	DUF3318 domain-containing protein			2.29433	1.97629e-07	1.49688e-06
VL20_RS25795	permease	K07089	uncharacterized	2.29179	0.000150653	0.000579289
VL20_RS25855	hypothetical protein			2.29165	9.15211e-05	0.00036816
VL20_RS24825	hypothetical protein			2.29134	4.45538e-06	2.37133e-05
VL20_RS26480	RNA methyltransferase	K07444	ypsC	2.28484	3.69728e-05	0.000162704
VL20_RS21885	hypothetical protein			2.27651	0.000152699	0.000585931
VL20_RS25195	low molecular weight phosphotyrosine protein phosphatase	K01104	E3.1.3.48	2.2636	0.00025694	0.000936397
VL20_RS23330	hypothetical protein			2.26012	5.81157e-05	0.000245556
VL20_RS11710	hypothetical protein			2.25797	1.95376e-49	1.197e-46
VL20_RS23280	OFA family MFS transporter	K08177	oxiT	2.24937	4.42047e-05	0.000191022
VL20_RS24770	glycosyltransferase family 4 protein			2.24425	0.00113123	0.00361182
VL20_RS25905	GAF domain-containing protein			2.24349	1.5826e-06	9.37887e-06
VL20_RS25260	anacyclamide/piricyclamide family prenylated cyclic peptide			2.24344	1.64551e-08	1.64671e-07
VL20_RS20935	hypothetical protein			2.23836	8.95106e-05	0.000361054
VL20_RS23610	SIMPL domain-containing protein	K09797	uncharacterized	2.23112	2.62514e-12	7.42309e-11
VL20_RS11960	DUF4327 family protein			2.20912	5.91241e-23	5.25823e-21
VL20_RS21810	N-6 DNA methylase			2.20648	0.000858428	0.00280746
VL20_RS08940	SulP family inorganic anion transporter	K03321	sulP	2.20399	6.73769e-11	1.29901e-09
VL20_RS21475	response regulator transcription factor	K11521	manR	2.19488	0.000416827	0.00146022
VL20_RS22865	FAD-dependent oxidoreductase			2.18524	2.93856e-06	1.6261e-05
VL20_RS26470	photosystem I reaction center subunit XII			2.1832	4.019e-06	2.15992e-05
VL20_RS24735	CsbD family protein			2.18099	2.41191e-06	1.36403e-05
VL20_RS23860	hypothetical protein			2.18034	0.000193132	0.000720522
VL20_RS21055	protein-methionine-sulfoxide reductase catalytic subunit MsrP	K07147	msrP	2.17157	5.95672e-05	0.000251053
VL20_RS31550	hypothetical protein			2.1709	1.47298e-15	6.15304e-14
VL20_RS22055	hypothetical protein			2.16171	2.79401e-10	4.65444e-09
VL20_RS21485	Uma2 family endonuclease			2.14527	0.000598035	0.00202802
VL20_RS32000	hypothetical protein			2.14452	0.000202421	0.000752122
VL20_RS19170	hypothetical protein			2.13657	1.6665e-28	2.62545e-26
VL20_RS16170	cation:proton antiporter	K05568	mnhD, mrpD	2.1347	1.1897e-18	6.7629e-17
VL20_RS24550	metallophosphoesterase	K07098	uncharacterized	2.13282	0.000166087	0.000632026
VL20_RS24020	GNAT family N-acetyltransferase			2.1134	1.35228e-05	6.52361e-05
VL20_RS23905	hypothetical protein			2.11223	6.52138e-05	0.000270107
VL20_RS23365	Uma2 family endonuclease			2.10181	0.000259293	0.000943723
VL20_RS22785	IS607 family transposase			2.09639	0.000373024	0.00131681
VL20_RS21325	DUF29 domain-containing protein			2.08957	0.00104243	0.0033442
VL20_RS21495	FAD-binding oxidoreductase			2.08308	0.000602317	0.00203753
VL20_RS23200	glycosyltransferase family 2 protein			2.07265	6.04851e-05	0.00025401
VL20_RS22220	hypothetical protein			2.0701	0.00147977	0.00458139
VL20_RS23530	hypothetical protein			2.06671	0.00484074	0.0132334
VL20_RS16175	cation:proton antiporter	K05567	mnhC, mrpC	2.06452	1.59654e-11	3.71449e-10
VL20_RS21435	alpha/beta fold hydrolase			2.05787	3.32549e-05	0.000147877
VL20_RS25740	c-type cytochrome biogenesis protein CcsB			2.05124	2.12535e-06	1.21694e-05
VL20_RS19165	hypothetical protein			2.04569	1.96568e-12	5.67474e-11
VL20_RS25585	hypothetical protein			2.04499	0.000289048	0.00104171
VL20_RS23015	hypothetical protein			2.04383	0.00266095	0.00775502
VL20_RS26315	peptidylprolyl isomerase			2.01903	1.77157e-05	8.35621e-05
VL20_RS21360	hypothetical protein	K07001	uncharacterized	2.01078	1.82606e-06	1.05766e-05
VL20_RS22630	EamA family transporter			2.00931	0.00060634	0.00204988
VL20_RS06335	hypothetical protein			2.00749	8.50902e-07	5.44301e-06
VL20_RS28440	restriction endonuclease			-2.01553	0.0160024	0.0382807
VL20_RS16420	hypothetical protein			-2.08555	3.30018e-18	1.8017e-16
VL20_RS15660	hypothetical protein			-2.10684	2.39262e-05	0.000109213
VL20_RS13120	circularly permuted type 2 ATP-grasp protein			-2.11506	3.44642e-06	1.88154e-05
VL20_RS20380	hypothetical protein			-2.15743	1.9667e-10	3.46466e-09
VL20_RS19430	phosphotransferase			-2.15967	9.0202e-22	7.10534e-20
VL20_RS27100	hypothetical protein			-2.16002	0.000361942	0.00128014
VL20_RS17555	AAA family ATPase			-2.25853	4.2888e-07	2.95976e-06
VL20_RS20435	hypothetical protein			-2.26924	6.03417e-13	1.86924e-11
VL20_RS17550	hypothetical protein			-2.28118	7.75924e-07	5.00989e-06
VL20_RS10820	type II toxin-antitoxin system HicB family antitoxin			-2.33469	0.00723626	0.0188924
VL20_RS13115	alpha-E domain-containing protein			-2.33472	1.04165e-08	1.12621e-07
VL20_RS17560	DUF1257 domain-containing protein			-2.40338	7.48043e-06	3.82271e-05
VL20_RS31720	hypothetical protein			-2.40356	1.28506e-06	7.78866e-06
VL20_RS02110	NblA protein			-2.49512	2.81635e-22	2.38913e-20
VL20_RS13915	YjbQ family protein			-2.52254	6.32434e-06	3.2744e-05
VL20_RS05495	hypothetical protein			-2.55024	0.0021657	0.0064237
VL20_RS28570	IS607 family transposase			-2.72876	3.66544e-08	3.35735e-07
VL20_RS31695	hypothetical protein			-2.8454	2.80861e-06	1.56748e-05
VL20_RS15675	hypothetical protein			-2.90378	3.43365e-17	1.69046e-15
VL20_RS09870	Hsp20/alpha crystallin family protein			-3.12528	1.07877e-42	4.2488e-40
VL20_RS08275	hypothetical protein			-3.16864	0.00672424	0.0176573
VL20_RS09685	HEAT repeat domain-containing protein			-3.67745	6.94475e-09	7.847e-08
VL20_RS17915	HicB family protein			-4.55585	0.0139531	0.0339117
VL20_RS25070	YgiT-type zinc finger protein			-5.08275	0.000642907	0.00216686
VL20_RS22935	hypothetical protein			-5.12634	0.00303402	0.00872695
VL20_RS08270	hypothetical protein			-6.30351	0.000116094	0.000455618
