# Supplementary material for: Transcriptional profiles of Microcystis reveal gene expression shifts that promote bloom persistence in in situ mesocosms
Source: Microbiol Spectr. 2024 Nov 18;13(1):e01369-24. doi: 10.1128/spectrum.01369-24 (PMC11705957; doi:10.1128/spectrum.01369-24)
Supplement: Data S2 — Differentially expressed transposases in urea treatment at all time points corresponding to results shown in Figure 5. [file spectrum.01369-24-s0002.xlsx]

## Sheet: Urea v Control
				T24			T48			T72
Gene_ID	Gene description	KEGG orthology	KEGG gene	log2 fold change	p value	q value	log2 fold change	p value	q value	log2 fold change	p value	q value
VL20_RS13125	helix-turn-helix domain-containing protein	K07496	Transposase				-2.19312	3.16e-05	0.000199321	-2.82264	3.91888e-10	6.19161e-09
VL20_RS19290	ISNCY family transposase									4.42031	0.00797225	0.0205704
VL20_RS20865	ISL3 family transposase									4.57665	6.33408e-08	5.50017e-07
VL20_RS20900	ISKra4 family transposase									3.27358	4.25088e-06	2.26686e-05
VL20_RS20965	transposase									6.0587	8.1446e-09	9.01793e-08
VL20_RS20990	IS5 family transposase									2.87881	2.83373e-06	1.5783e-05
VL20_RS21005	transposase									3.15004	8.72991e-06	4.39204e-05
VL20_RS21015	IS1634 family transposase									3.21398	4.68376e-07	3.21222e-06
VL20_RS22035	ISAs1 family transposase									4.53955	1.97874e-08	1.93887e-07
VL20_RS22090	IS200/IS605 family element transposase accessory protein TnpB	K07496								2.59924	0.000285425	0.00103034
VL20_RS22195	IS4 family transposase									3.83566	3.89052e-07	2.70863e-06
VL20_RS22780	IS200/IS605 family element transposase accessory protein TnpB	K07496								2.81823	2.87772e-05	0.000129321
VL20_RS22785	IS607 family transposase									2.09639	0.000373024	0.00131681
VL20_RS22940	IS630 family transposase									3.33473	2.58982e-06	1.45717e-05
VL20_RS22985	IS607 family transposase									3.22459	4.58248e-05	0.000196943
VL20_RS23270	helix-turn-helix domain-containing protein	K07494								3.18362	1.58457e-05	7.54519e-05
VL20_RS23380	ISAs1 family transposase									5.54847	2.14164e-11	4.7236e-10
VL20_RS23385	ISAs1 family transposase									5.92076	1.70293e-11	3.92886e-10
VL20_RS23440	transposase									2.34728	0.000292397	0.00105171
VL20_RS23615	IS4 family transposase									4.94697	3.28006e-10	5.30389e-09
VL20_RS23665	ISAs1 family transposase									3.12792	5.87156e-06	3.06589e-05
VL20_RS23670	IS4 family transposase									4.47666	4.23937e-09	5.08171e-08
VL20_RS23675	DDE transposase family protein									4.2033	2.85499e-07	2.05515e-06
VL20_RS23720	transposase									7.10434	1.70214e-11	3.92886e-10
VL20_RS23725	IS630 family transposase	K07494								5.37114	2.26174e-07	1.67981e-06
VL20_RS23740	IS5 family transposase									6.03146	3.20938e-11	6.85911e-10
VL20_RS23755	hypothetical protein	K07480	isnB							8.10794	2.96323e-12	8.29404e-11
VL20_RS23760	IS630 family transposase									4.87481	1.06122e-08	1.14267e-07
VL20_RS23765	ISL3 family transposase									4.95559	1.34941e-09	1.79293e-08
VL20_RS23770	IS1634 family transposase									7.03323	7.66598e-13	2.32254e-11
VL20_RS23800	ISAs1 family transposase									2.97596	1.50306e-05	7.17565e-05
VL20_RS23875	IS630 family transposase									4.35921	3.20835e-08	2.99337e-07
VL20_RS23940	IS5 family transposase									4.66558	1.22704e-09	1.65425e-08
VL20_RS23990	ISKra4 family transposase									4.96049	7.76532e-09	8.65009e-08
VL20_RS24005	IS630 family transposase									5.04941	5.89526e-09	6.75822e-08
VL20_RS24055	ISAs1 family transposase									5.21585	1.93907e-11	4.34634e-10
VL20_RS24075	ISL3 family transposase									8.80135	5.0963e-12	1.31571e-10
VL20_RS24130	IS630 family transposase									5.14735	2.42823e-09	3.09936e-08
VL20_RS24205	ISL3 family transposase									4.59489	1.09454e-08	1.16737e-07
VL20_RS24225	ISL3 family transposase									6.03784	2.88788e-11	6.22023e-10
VL20_RS24275	Rpn family recombination-promoting nuclease/putative transposase									3.91483	4.54747e-07	3.13043e-06
VL20_RS24280	Rpn family recombination-promoting nuclease/putative transposase									4.05398	1.0089e-07	8.24157e-07
VL20_RS24305	transposase									6.15922	6.20802e-11	1.22254e-09
VL20_RS24310	IS630 family transposase	K07494								6.84873	9.63534e-10	1.34846e-08
VL20_RS24315	IS4 family transposase									6.29865	1.32482e-11	3.18997e-10
VL20_RS24415	ISL3 family transposase									6.1664	5.63115e-11	1.13322e-09
VL20_RS24530	IS200/IS605 family element transposase accessory protein TnpB	K07496								2.0385	0.000812974	0.00267466
VL20_RS25050	transposase	K07496								3.69619	5.64038e-06	2.95076e-05
VL20_RS25230	Rpn family recombination-promoting nuclease/putative transposase									5.10336	1.11836e-09	1.53019e-08
VL20_RS25360	IS110-like element ISMae40 family transposase	K07486								2.15136	1.71844e-06	1.00483e-05
VL20_RS25465	IS200/IS605 family element transposase accessory protein TnpB	K07496								6.72768	1.91578e-10	3.38578e-09
VL20_RS25565	IS630-like element ISMae24 family transposase									10.0534	1.94844e-13	6.47211e-12
VL20_RS25575	transposase family protein									4.43723	3.34759e-07	2.37257e-06
VL20_RS25630	IS4 family transposase	K07495								8.43347	2.76829e-13	8.92651e-12
VL20_RS25670	Rpn family recombination-promoting nuclease/putative transposase									3.00687	6.25655e-06	3.24235e-05
VL20_RS25675	Rpn family recombination-promoting nuclease/putative transposase									3.06357	1.70392e-06	9.97387e-06
VL20_RS25680	Rpn family recombination-promoting nuclease/putative transposase									3.64274	1.32371e-06	7.9857e-06
VL20_RS25820	ISL3 family transposase									4.91899	5.75266e-09	6.63602e-08
VL20_RS25825	IS5 family transposase									5.36598	2.82712e-10	4.66729e-09
VL20_RS25870	ISKra4 family transposase									4.91441	1.10053e-08	1.17149e-07
VL20_RS25875	IS630 family transposase									6.14166	2.54694e-10	4.28166e-09
VL20_RS25960	IS1634 family transposase									5.91503	4.88219e-12	1.27585e-10
VL20_RS25970	IS630 family transposase									4.20583	8.60012e-08	7.18501e-07
VL20_RS26020	ISAs1 family transposase									6.93535	2.03407e-11	4.52254e-10
VL20_RS26025	ISL3 family transposase									3.75351	9.53024e-08	7.90221e-07
VL20_RS26035	ISL3 family transposase									5.19504	8.39079e-10	1.18938e-08
VL20_RS26170	IS200/IS605 family element transposase accessory protein TnpB									4.03493	2.66944e-06	1.49586e-05
VL20_RS26360	ISAs1 family transposase									5.25835	1.4274e-11	3.39254e-10
VL20_RS26445	IS200/IS605 family element transposase accessory protein TnpB	K07496								3.39895	1.50037e-06	8.98374e-06
VL20_RS26575	ISAs1 family transposase									6.39343	4.20239e-12	1.13034e-10
VL20_RS28570	IS607 family transposase									-2.72876	3.66544e-08	3.35735e-07
VL20_RS29780	IS630 family transposase						-3.63532	0.0114875	0.0368494
VL20_RS29795	IS630 family transposase									3.49346	4.9989e-07	3.39457e-06
VL20_RS29820	IS630 family transposase									3.26617	5.74742e-07	3.86479e-06
VL20_RS29825	ISL3 family transposase									4.37308	2.35071e-07	1.73055e-06
VL20_RS29830	ISKra4 family transposase									2.39473	0.000232409	0.000853768
VL20_RS29840	ISL3 family transposase									3.7303	1.70223e-06	9.97387e-06
VL20_RS29880	IS1 family transposase	K07480	isnB	2.36414	0.0104199	0.0473716				4.80632	1.56249e-08	1.57218e-07
VL20_RS29965	transposase									2.46157	0.000694774	0.00232463
VL20_RS30070	IS630 family transposase									3.30537	7.37591e-06	3.7763e-05
VL20_RS30080	IS1 family transposase									3.77368	2.14192e-05	9.87504e-05
VL20_RS30200	IS1 family transposase	K07480	isnB							5.37986	2.45295e-10	4.17456e-09
VL20_RS30220	ISL3 family transposase									2.72178	1.25023e-05	6.06844e-05
VL20_RS30260	IS5/IS1182 family transposase									3.0179	1.91892e-05	8.97449e-05
VL20_RS30265	IS200/IS605 family element transposase accessory protein TnpB	K07496								3.7575	3.57508e-07	2.51121e-06
VL20_RS30280	IS630 family transposase									6.10496	1.2608e-10	2.27936e-09
VL20_RS30305	IS1 family transposase	K07480	isnB							5.31689	5.55899e-10	8.35212e-09
VL20_RS30335	IS30 family transposase									2.73007	2.02993e-05	9.46022e-05
VL20_RS30400	IS1 family transposase									7.27312	4.55302e-12	1.20699e-10
VL20_RS30405	IS5 family transposase									5.99699	6.59127e-11	1.27973e-09
VL20_RS30435	IS630 family transposase									7.91076	4.32033e-11	8.92221e-10
VL20_RS30475	IS630 family transposase									7.32193	9.80454e-11	1.82643e-09
VL20_RS30480	IS630 family transposase									7.23417	2.18166e-12	6.23299e-11
VL20_RS30565	IS200/IS605 family transposase									5.90909	6.17721e-05	0.000258039
VL20_RS30585	transposase	K07491	rayT							6.53395	5.72142e-11	1.1472e-09
VL20_RS30605	transposase	K07491	rayT							3.64193	4.83925e-07	3.30652e-06
VL20_RS30655	IS1 family transposase	K07480	isnB							4.57333	1.37525e-08	1.4095e-07
VL20_RS30690	IS630 family transposase									4.97194	2.73201e-09	3.43934e-08
VL20_RS30700	IS630 family transposase									6.56108	1.46544e-11	3.468e-10
VL20_RS30755	IS630 family transposase									4.02371	1.20401e-07	9.63557e-07
VL20_RS30790	IS630 family transposase									5.81976	1.37834e-09	1.82696e-08
VL20_RS30795	IS1 family transposase									6.82445	2.10754e-11	4.66706e-10
VL20_RS30800	IS1 family transposase									6.30939	7.70355e-08	6.55515e-07
VL20_RS31525	ISAs1 family transposase									5.64755	2.64088e-07	1.92362e-06
